# Supplementary material for: trans-Diaqua­bis­[5-carb­oxy-4-carboxyl­ato-2-(4-pyridinio)-1H-imidazol-1-ido-κ2 N 3,O 4]zinc(II)
Source: Acta Crystallogr Sect E Struct Rep Online. 2010 Aug 28;66(Pt 9):m1178–9. doi: 10.1107/S1600536810031855 (PMC3007913; doi:10.1107/S1600536810031855)
Supplement: Supplementary file 1 [file e-66-m1178-sup1.cif]

##############################################################################
###                                                                        ###
###        Electronic paper (Acta Crystallographica Section E)             ###
###                                                                        ###
##############################################################################
#                                                                            #
# This CIF contains the data in a paper accepted for publication in Acta     #
# Crystallographica Section E. It conforms to the requirements of Notes      #
# for Authors for Section E, and has been peer reviewed under the auspices   #
# of the IUCr Commission on Journals.                                        #
#                                                                            #
# Full details of the Crystallographic Information File format               #
# are given in the paper "The Crystallographic Information File (CIF):       #
# a New Standard Archive File for Crystallography" by S. R. Hall, F. H.      #
# Allen and I. D. Brown [Acta Cryst. (1991), A47, 655-685].                  #
#                                                                            #
# The current version of the core CIF dictionary is obtainable from          #
# ftp://ftp.iucr.org/pub/cif_core.dic. The current version number is 2.4.    #
#                                                                            #
# Software is freely available for graphical display of the structure(s) in  #
# this CIF.  For information consult the CIF home page http://www.iucr.org/  #
# cif/home.html                                                              #
#                                                                            #
# This file may be used for bona fide research purposes within the           #
# scientific community so long as proper attribution is given to the journal # 
# article from which it was obtained.                                        #
#                                                                            #
##############################################################################
                                             
data_I
_audit_creation_method     SHELXL-97
_chemical_name_systematic
;
<i>trans</i>-Diaquabis[5-carboxy-4-carboxylato-2-(4-pyridinio)-1<i>H</i>-
imidazol-1-ido-\k^2^<i>N</i>^3^,<i>O</i>^4^]zinc(II)
;
_chemical_name_common     ?
_chemical_formula_moiety     'C20 H16 N6 O10 Zn'
_chemical_formula_sum     'C20 H16 N6 O10 Zn'
_chemical_formula_iupac     '[Zn (C10 H6 N3 O4)2 (H2 O)2]'
_chemical_formula_weight     565.76
_chemical_melting_point     ?
_symmetry_cell_setting     monoclinic
_symmetry_space_group_name_H-M     'C 2/c'
loop_
    _symmetry_equiv_pos_as_xyz
    'x, y, z'
    '-x, y, -z+1/2'
    'x+1/2, y+1/2, z'
    '-x+1/2, y+1/2, -z+1/2'
    '-x, -y, -z'
    'x, -y, z-1/2'
    '-x+1/2, -y+1/2, -z'
    'x+1/2, -y+1/2, z-1/2'
_cell_length_a     7.4138(9)
_cell_length_b     20.204(3)
_cell_length_c     13.4778(17)
_cell_angle_alpha     90.00
_cell_angle_beta     97.0080(10)
_cell_angle_gamma     90.00
_cell_volume     2003.7(4)
_cell_formula_units_Z     4
_cell_measurement_reflns_used     ?
_cell_measurement_theta_min     2.53
_cell_measurement_theta_max     28.30
_cell_measurement_temperature     173(2)
_exptl_crystal_description     Block
_exptl_crystal_colour     colorless
_exptl_crystal_size_max     0.265
_exptl_crystal_size_mid     0.170
_exptl_crystal_size_min     0.095
_exptl_crystal_density_diffrn     1.875
_exptl_crystal_density_meas     ?
_exptl_crystal_density_method     'not measured'
_exptl_crystal_F_000     1152
_exptl_absorpt_coefficient_mu     1.306
_exptl_absorpt_correction_type     multi-scan
_exptl_absorpt_process_details     '(CrystalClear; Rigaku, 2000)'
_exptl_absorpt_correction_T_min     0.754
_exptl_absorpt_correction_T_max     0.878
_exptl_special_details
;
;
_diffrn_ambient_temperature     173(2)
_diffrn_radiation_type     MoK\a
_diffrn_radiation_wavelength     0.71073
_diffrn_radiation_source     'fine-focus sealed tube'
_diffrn_radiation_monochromator     graphite
_diffrn_measurement_device_type     'Rigaku Mercury CCD'
_diffrn_measurement_method     '\w scan'
_diffrn_detector_area_resol_mean     ?
_diffrn_reflns_number     9235
_diffrn_reflns_av_R_equivalents     0.0308
_diffrn_reflns_av_sigmaI/netI     0.0299
_diffrn_reflns_theta_min     2.53
_diffrn_reflns_theta_max     28.30
_diffrn_reflns_theta_full     28.30
_diffrn_measured_fraction_theta_max     0.996
_diffrn_measured_fraction_theta_full     0.996
_diffrn_reflns_limit_h_min     -9
_diffrn_reflns_limit_h_max     9
_diffrn_reflns_limit_k_min     -26
_diffrn_reflns_limit_k_max     26
_diffrn_reflns_limit_l_min     -17
_diffrn_reflns_limit_l_max     17
_diffrn_standards_number     ?
_diffrn_standards_interval_count     ?
_diffrn_standards_interval_time     ?
_diffrn_standards_decay_%     ?
_refine_special_details
;
Refinement of <i>F</i>^2^ against ALL reflections. The weighted <i>R</i>-factor
<i>wR</i> and goodness of fit <i>S</i> are based on <i>F</i>^2^, conventional
<i>R</i>-factors <i>R</i> are based on <i>F</i>, with <i>F</i> set to zero for
negative <i>F</i>^2^. The threshold expression of <i>F</i>^2^ >
\s(<i>F</i>^2^) is used only for calculating <i>R</i>-factors(gt) <i>etc</i>.
and is not relevant to the choice of reflections for refinement.
<i>R</i>-factors based on <i>F</i>^2^ are statistically about twice as large
as those based on <i>F</i>, and <i>R</i>- factors based on ALL data will be
even larger.
;
_reflns_number_total     2488
_reflns_number_gt     1957
_reflns_threshold_expression     I>2sigma(I)
_refine_ls_structure_factor_coef     Fsqd
_refine_ls_matrix_type     full
_refine_ls_R_factor_all     0.0445
_refine_ls_R_factor_gt     0.0311
_refine_ls_wR_factor_gt     0.0826
_refine_ls_wR_factor_ref     0.0900
_refine_ls_goodness_of_fit_ref     1.035
_refine_ls_restrained_S_all     1.035
_refine_ls_number_reflns     2488
_refine_ls_number_parameters     178
_refine_ls_number_restraints     1
_refine_ls_hydrogen_treatment     mixed
_refine_ls_weighting_scheme     calc
_refine_ls_weighting_details
         'calc w=1/[\s^2^(Fo^2^)+(0.0453P)^2^+2.1588P] where P=(Fo^2^+2Fc^2^)/3'
_atom_sites_solution_hydrogens     geom
_atom_sites_solution_primary     direct
_atom_sites_solution_secondary     difmap
_refine_ls_shift/su_max     0.000
_refine_ls_shift/su_mean     0.000
_refine_diff_density_max     0.341
_refine_diff_density_min     -0.370
_refine_ls_extinction_method     none
_refine_ls_extinction_coef     ?
loop_
    _atom_type_symbol
    _atom_type_description
    _atom_type_scat_dispersion_real
    _atom_type_scat_dispersion_imag
    _atom_type_scat_source
    'C' 'C' 0.0033 0.0016
                         'International Tables Vol C Tables 4.2.6.8 and 6.1.1.4'
    'H' 'H' 0.0000 0.0000
                         'International Tables Vol C Tables 4.2.6.8 and 6.1.1.4'
    'N' 'N' 0.0061 0.0033
                         'International Tables Vol C Tables 4.2.6.8 and 6.1.1.4'
    'O' 'O' 0.0106 0.0060
                         'International Tables Vol C Tables 4.2.6.8 and 6.1.1.4'
    'Zn' 'Zn' 0.2839 1.4301
                         'International Tables Vol C Tables 4.2.6.8 and 6.1.1.4'
_computing_data_collection     'CrystalClear (Rigaku, 2000)'
_computing_cell_refinement     'CrystalClear (Rigaku, 2000)'
_computing_data_reduction     'CrystalClear (Rigaku, 2000)'
_computing_structure_solution     'SHELXS97 (Sheldrick, 2008)'
_computing_structure_refinement     'SHELXL97 (Sheldrick, 2008)'
_computing_molecular_graphics     'SHELXL97 (Sheldrick, 2008)'
_computing_publication_material     'SHELXTL (Sheldrick, 2008)'
loop_
    _atom_site_type_symbol
    _atom_site_label
    _atom_site_fract_x
    _atom_site_fract_y
    _atom_site_fract_z
    _atom_site_U_iso_or_equiv
    _atom_site_adp_type
    _atom_site_calc_flag
    _atom_site_refinement_flags
    _atom_site_occupancy
    _atom_site_disorder_assembly
    _atom_site_disorder_group
    Zn Zn1 0.2500 0.2500 0.5000 0.02158(12) Uani d S 1 . .
    O O1 0.1031(3) 0.21527(11) 0.36331(14) 0.0405(5) Uani d . 1 . .
    N N1 -0.0003(2) 0.26283(8) 0.56460(13) 0.0181(3) Uani d . 1 . .
    C C1 0.0872(3) 0.37351(10) 0.51444(16) 0.0230(4) Uani d . 1 . .
    O O2 0.1956(2) 0.34788(7) 0.46161(13) 0.0296(4) Uani d . 1 . .
    N N2 -0.2095(2) 0.28420(8) 0.67035(13) 0.0204(4) Uani d . 1 . .
    C C2 -0.2007(3) 0.40644(10) 0.68011(17) 0.0239(4) Uani d . 1 . .
    O O3 0.0612(2) 0.43586(7) 0.51721(13) 0.0355(4) Uani d . 1 . .
    N N3 -0.2067(3) 0.03644(9) 0.68078(15) 0.0283(4) Uani d . 1 . .
    H H3 -0.2203 -0.0056 0.6953 0.034 Uiso calc R 1 . .
    C C3 -0.0184(3) 0.32960(9) 0.57348(15) 0.0184(4) Uani d . 1 . .
    O O4 -0.1528(3) 0.46001(7) 0.63823(14) 0.0368(4) Uani d D 1 . .
    C C4 -0.1451(3) 0.34251(9) 0.63948(15) 0.0192(4) Uani d . 1 . .
    O O5 -0.2869(2) 0.40756(8) 0.75300(12) 0.0322(4) Uani d . 1 . .
    C C5 -0.1194(3) 0.23786(9) 0.62332(15) 0.0184(4) Uani d . 1 . .
    C C6 -0.1542(3) 0.16745(9) 0.63892(15) 0.0180(4) Uani d . 1 . .
    C C7 -0.2469(3) 0.14843(10) 0.71861(17) 0.0250(5) Uani d . 1 . .
    H H7 -0.2949 0.1811 0.7587 0.030 Uiso calc R 1 . .
    C C8 -0.2687(3) 0.08256(11) 0.73901(17) 0.0278(5) Uani d . 1 . .
    H H8 -0.3279 0.0698 0.7946 0.033 Uiso calc R 1 . .
    C C9 -0.1247(3) 0.05237(11) 0.60116(18) 0.0311(5) Uani d . 1 . .
    H H9 -0.0866 0.0184 0.5597 0.037 Uiso calc R 1 . .
    C C10 -0.0947(3) 0.11772(10) 0.57857(17) 0.0251(5) Uani d . 1 . .
    H H10 -0.0343 0.1288 0.5226 0.030 Uiso calc R 1 . .
    H H1B -0.008(4) 0.2148(13) 0.353(2) 0.030 Uiso d . 1 . .
    H H1A 0.135(4) 0.1903(13) 0.324(2) 0.030 Uiso d . 1 . .
    H H4A -0.080(3) 0.4538(12) 0.5916(16) 0.030 Uiso d D 1 . .
loop_
    _atom_site_aniso_label
    _atom_site_aniso_U_11
    _atom_site_aniso_U_22
    _atom_site_aniso_U_33
    _atom_site_aniso_U_12
    _atom_site_aniso_U_13
    _atom_site_aniso_U_23
    Zn1 0.0248(2) 0.01734(18) 0.0245(2) 0.00358(13) 0.01053(13) 0.00102(13)
    O1 0.0245(9) 0.0669(14) 0.0305(10) 0.0044(9) 0.0054(8) -0.0200(9)
    N1 0.0208(8) 0.0139(8) 0.0206(8) 0.0008(6) 0.0066(7) 0.0011(6)
    C1 0.0266(11) 0.0175(10) 0.0261(11) 0.0015(8) 0.0088(9) 0.0026(8)
    O2 0.0361(9) 0.0201(7) 0.0366(9) 0.0046(7) 0.0203(7) 0.0067(7)
    N2 0.0216(9) 0.0161(8) 0.0250(9) -0.0002(7) 0.0085(7) -0.0004(7)
    C2 0.0263(11) 0.0184(10) 0.0280(11) 0.0016(8) 0.0077(9) -0.0012(8)
    O3 0.0493(11) 0.0144(7) 0.0482(11) 0.0022(7) 0.0275(9) 0.0071(7)
    N3 0.0356(11) 0.0140(8) 0.0359(11) -0.0042(7) 0.0074(8) 0.0035(7)
    C3 0.0209(10) 0.0140(9) 0.0212(10) 0.0006(7) 0.0063(8) 0.0004(7)
    O4 0.0576(12) 0.0155(7) 0.0430(10) 0.0036(7) 0.0291(9) -0.0001(7)
    C4 0.0222(10) 0.0144(9) 0.0220(10) 0.0007(7) 0.0062(8) 0.0013(7)
    O5 0.0417(10) 0.0220(8) 0.0370(9) 0.0018(7) 0.0215(8) -0.0053(7)
    C5 0.0204(10) 0.0153(9) 0.0199(10) -0.0008(7) 0.0045(8) 0.0015(7)
    C6 0.0186(10) 0.0145(9) 0.0213(10) -0.0013(7) 0.0034(8) 0.0016(7)
    C7 0.0309(12) 0.0183(10) 0.0275(11) -0.0017(8) 0.0101(9) -0.0008(8)
    C8 0.0324(12) 0.0239(11) 0.0287(12) -0.0055(9) 0.0109(10) 0.0054(9)
    C9 0.0411(14) 0.0190(10) 0.0353(13) -0.0016(9) 0.0137(10) -0.0037(9)
    C10 0.0312(12) 0.0195(10) 0.0266(11) -0.0023(8) 0.0115(9) -0.0011(8)
_geom_special_details
;
All e.s.d.'s (except the e.s.d. in the dihedral angle between two l.s. planes)
are estimated using the full covariance matrix. The cell e.s.d.'s are taken
into account individually in the estimation of e.s.d.'s in distances, angles
and torsion angles; correlations between e.s.d.'s in cell parameters are only
used when they are defined by crystal symmetry. An approximate (isotropic)
treatment of cell e.s.d.'s is used for estimating e.s.d.'s involving l.s.
planes.
;
loop_
    _geom_bond_atom_site_label_1
    _geom_bond_atom_site_label_2
    _geom_bond_site_symmetry_2
    _geom_bond_distance
    _geom_bond_publ_flag
    Zn1 O2 . 2.0713(15) yes
    Zn1 O2 7_556 2.0713(15) ?
    Zn1 O1 . 2.1407(18) yes
    Zn1 O1 7_556 2.1407(18) ?
    Zn1 N1 7_556 2.1592(17) ?
    Zn1 N1 . 2.1592(17) yes
    O1 H1B . 0.82(3) ?
    O1 H1A . 0.78(3) ?
    N1 C5 . 1.353(3) ?
    N1 C3 . 1.362(2) ?
    C1 O2 . 1.249(3) ?
    C1 O3 . 1.276(2) ?
    C1 C3 . 1.478(3) ?
    N2 C5 . 1.352(3) ?
    N2 C4 . 1.355(2) ?
    C2 O5 . 1.236(3) ?
    C2 O4 . 1.290(3) ?
    C2 C4 . 1.481(3) ?
    N3 C9 . 1.336(3) ?
    N3 C8 . 1.335(3) ?
    N3 H3 . 0.8800 ?
    C3 C4 . 1.395(3) ?
    O4 H4A . 0.885(16) ?
    C5 C6 . 1.466(2) ?
    C6 C7 . 1.398(3) ?
    C6 C10 . 1.397(3) ?
    C7 C8 . 1.372(3) ?
    C7 H7 . 0.9500 ?
    C8 H8 . 0.9500 ?
    C9 C10 . 1.379(3) ?
    C9 H9 . 0.9500 ?
    C10 H10 . 0.9500 ?
loop_
    _geom_angle_atom_site_label_1
    _geom_angle_atom_site_label_2
    _geom_angle_atom_site_label_3
    _geom_angle_site_symmetry_1
    _geom_angle_site_symmetry_3
    _geom_angle
    _geom_angle_publ_flag
    O2 Zn1 O2 . 7_556 180.0 ?
    O2 Zn1 O1 . . 92.00(8) ?
    O2 Zn1 O1 7_556 . 88.00(8) ?
    O2 Zn1 O1 . 7_556 88.00(8) ?
    O2 Zn1 O1 7_556 7_556 92.00(8) ?
    O1 Zn1 O1 . 7_556 180.0 ?
    O2 Zn1 N1 . 7_556 99.47(6) ?
    O2 Zn1 N1 7_556 7_556 80.53(6) ?
    O1 Zn1 N1 . 7_556 89.17(7) ?
    O1 Zn1 N1 7_556 7_556 90.83(7) ?
    O2 Zn1 N1 . . 80.53(6) ?
    O2 Zn1 N1 7_556 . 99.47(6) ?
    O1 Zn1 N1 . . 90.83(7) ?
    O1 Zn1 N1 7_556 . 89.17(7) ?
    N1 Zn1 N1 7_556 . 180.0 ?
    Zn1 O1 H1B . . 123.2(19) ?
    Zn1 O1 H1A . . 129(2) ?
    H1B O1 H1A . . 105(3) ?
    C5 N1 C3 . . 103.85(16) ?
    C5 N1 Zn1 . . 147.69(13) ?
    C3 N1 Zn1 . . 104.67(12) ?
    O2 C1 O3 . . 122.40(19) ?
    O2 C1 C3 . . 118.55(18) ?
    O3 C1 C3 . . 119.02(18) ?
    C1 O2 Zn1 . . 111.87(13) ?
    C5 N2 C4 . . 104.20(17) ?
    O5 C2 O4 . . 121.93(19) ?
    O5 C2 C4 . . 120.28(19) ?
    O4 C2 C4 . . 117.77(19) ?
    C9 N3 C8 . . 121.80(19) ?
    C9 N3 H3 . . 119.1 ?
    C8 N3 H3 . . 119.1 ?
    N1 C3 C4 . . 108.82(17) ?
    N1 C3 C1 . . 118.85(17) ?
    C4 C3 C1 . . 132.32(18) ?
    C2 O4 H4A . . 114.6(16) ?
    N2 C4 C3 . . 108.85(17) ?
    N2 C4 C2 . . 121.34(18) ?
    C3 C4 C2 . . 129.67(18) ?
    N1 C5 N2 . . 114.27(17) ?
    N1 C5 C6 . . 125.79(18) ?
    N2 C5 C6 . . 119.94(18) ?
    C7 C6 C10 . . 117.99(18) ?
    C7 C6 C5 . . 119.26(18) ?
    C10 C6 C5 . . 122.73(18) ?
    C8 C7 C6 . . 120.1(2) ?
    C8 C7 H7 . . 120.0 ?
    C6 C7 H7 . . 120.0 ?
    N3 C8 C7 . . 120.1(2) ?
    N3 C8 H8 . . 119.9 ?
    C7 C8 H8 . . 119.9 ?
    N3 C9 C10 . . 120.6(2) ?
    N3 C9 H9 . . 119.7 ?
    C10 C9 H9 . . 119.7 ?
    C9 C10 C6 . . 119.3(2) ?
    C9 C10 H10 . . 120.4 ?
    C6 C10 H10 . . 120.4 ?
loop_
    _geom_torsion_atom_site_label_1
    _geom_torsion_atom_site_label_2
    _geom_torsion_atom_site_label_3
    _geom_torsion_atom_site_label_4
    _geom_torsion_site_symmetry_1
    _geom_torsion_site_symmetry_2
    _geom_torsion_site_symmetry_3
    _geom_torsion_site_symmetry_4
    _geom_torsion
    _geom_torsion_publ_flag
    O2 Zn1 N1 C5 . . . . -170.7(3) ?
    O2 Zn1 N1 C5 7_556 . . . 9.3(3) ?
    O1 Zn1 N1 C5 . . . . 97.4(3) ?
    O1 Zn1 N1 C5 7_556 . . . -82.6(3) ?
    N1 Zn1 N1 C5 7_556 . . . 37(16) ?
    O2 Zn1 N1 C3 . . . . -19.40(13) ?
    O2 Zn1 N1 C3 7_556 . . . 160.60(13) ?
    O1 Zn1 N1 C3 . . . . -111.28(14) ?
    O1 Zn1 N1 C3 7_556 . . . 68.72(14) ?
    N1 Zn1 N1 C3 7_556 . . .  -17E1(10)
                                       ?
    O3 C1 O2 Zn1 . . . . 166.35(18) ?
    C3 C1 O2 Zn1 . . . . -15.4(3) ?
    O2 Zn1 O2 C1 7_556 . . .  2E1(10)
                                     ?
    O1 Zn1 O2 C1 . . . . 110.06(17) ?
    O1 Zn1 O2 C1 7_556 . . . -69.94(17) ?
    N1 Zn1 O2 C1 7_556 . . . -160.45(16) ?
    N1 Zn1 O2 C1 . . . . 19.55(16) ?
    C5 N1 C3 C4 . . . . 1.5(2) ?
    Zn1 N1 C3 C4 . . . . -163.20(14) ?
    C5 N1 C3 C1 . . . . -177.10(19) ?
    Zn1 N1 C3 C1 . . . . 18.2(2) ?
    O2 C1 C3 N1 . . . . -3.1(3) ?
    O3 C1 C3 N1 . . . . 175.2(2) ?
    O2 C1 C3 C4 . . . . 178.8(2) ?
    O3 C1 C3 C4 . . . . -3.0(4) ?
    C5 N2 C4 C3 . . . . 0.6(2) ?
    C5 N2 C4 C2 . . . . -175.55(19) ?
    N1 C3 C4 N2 . . . . -1.3(2) ?
    C1 C3 C4 N2 . . . . 177.0(2) ?
    N1 C3 C4 C2 . . . . 174.4(2) ?
    C1 C3 C4 C2 . . . . -7.3(4) ?
    O5 C2 C4 N2 . . . . 10.2(3) ?
    O4 C2 C4 N2 . . . . -171.3(2) ?
    O5 C2 C4 C3 . . . . -165.1(2) ?
    O4 C2 C4 C3 . . . . 13.5(4) ?
    C3 N1 C5 N2 . . . . -1.2(2) ?
    Zn1 N1 C5 N2 . . . . 150.2(2) ?
    C3 N1 C5 C6 . . . . 179.3(2) ?
    Zn1 N1 C5 C6 . . . . -29.3(4) ?
    C4 N2 C5 N1 . . . . 0.4(2) ?
    C4 N2 C5 C6 . . . . 179.97(19) ?
    N1 C5 C6 C7 . . . . 164.9(2) ?
    N2 C5 C6 C7 . . . . -14.7(3) ?
    N1 C5 C6 C10 . . . . -13.6(3) ?
    N2 C5 C6 C10 . . . . 166.9(2) ?
    C10 C6 C7 C8 . . . . 3.5(3) ?
    C5 C6 C7 C8 . . . . -175.1(2) ?
    C9 N3 C8 C7 . . . . -0.8(4) ?
    C6 C7 C8 N3 . . . . -2.2(3) ?
    C8 N3 C9 C10 . . . . 2.6(4) ?
    N3 C9 C10 C6 . . . . -1.2(4) ?
    C7 C6 C10 C9 . . . . -1.8(3) ?
    C5 C6 C10 C9 . . . . 176.7(2) ?
loop_
    _geom_hbond_atom_site_label_D
    _geom_hbond_atom_site_label_H
    _geom_hbond_atom_site_label_A
    _geom_hbond_site_symmetry_A
    _geom_hbond_distance_DH
    _geom_hbond_distance_HA
    _geom_hbond_distance_DA
    _geom_hbond_angle_DHA
    O1 H1B N2 7_456 0.82(3) 2.08(3) 2.898(3) 178(3)
    N3 H3 O5 4_446 0.88 1.89 2.755(2) 168.8
    O4 H4A O3 . 0.885(16) 1.578(17) 2.459(2) 173(3)
data_global
_journal_date_recd_electronic     2010-08-05
_journal_date_accepted     2010-08-09
_journal_name_full     'Acta Crystallographica, Section E'
_journal_year     2010
_journal_volume     66
_journal_issue      9
_journal_page_first     m1178
_journal_page_last     m1179
_journal_paper_category     QM
_journal_coeditor_code     JH2196
_publ_contact_author     'Li, Xia'
_publ_contact_author_email     'lixia@hncj.edu.cn'
_publ_contact_author_fax     '+86-375-2089044'
_publ_contact_author_phone     '+86-375-2089044'
_publ_section_title
;\
<i>trans</i>-Diaquabis[5-carboxy-4-carboxylato-2-(4-pyridinio)-\
1<i>H</i>-imidazol-1-ido-\k^2^<i>N</i>^3^,<i>O</i>^4^]zinc(II)
;
loop_
    _publ_author_name
    _publ_author_address
    'Li, Xia'
;  Department of Chemistry and Chemical Engineering
   Henan University of Urban Construction
   Pingdingshan, Henan 467044
   People's Republic of China
;
    'Du, Ling-Zhi'
;  Department of Chemistry and Chemical Engineering
   Henan University of Urban Construction
   Pingdingshan, Henan 467044
   People's Republic of China
;
    'Wu, Ben-Lai'
;  Department of Chemistry
   Zhengzhou University
   Zhengzhou, Henan 450052
   People's Republic of China
;
    'Zhang, Hong-Yun'
;  Department of Chemistry
   Zhengzhou University
   Zhengzhou, Henan 450052
   People's Republic of China
;
