# Supplementary material for: trans-Diaqua­bis­[5-carb­oxy-4-carboxyl­ato-2-(4-pyridinio)-1H-imidazol-1-ido-κ2 N 3,O 4]zinc(II)
Source: Acta Crystallogr Sect E Struct Rep Online. 2010 Aug 28;66(Pt 9):m1178–9. doi: 10.1107/S1600536810031855 (PMC3007913; doi:10.1107/S1600536810031855)
Supplement: Supplementary file 2 [file e-66-m1178-Isup2.hkl]

# 
# h,k,l, Fc-squared, Fo-squared, sigma(Fo-squared) and status flag 
# 
data_I
_shelx_title ' l in C2/c' 
_shelx_refln_list_code          4 
_shelx_F_calc_maximum      436.39 
_exptl_crystal_F_000      1152.00 
_reflns_d_resolution_high  0.7496 
 
loop_ 
 _symmetry_equiv_pos_as_xyz 
 'x, y, z' 
 '-x, y, -z+1/2' 
 'x+1/2, y+1/2, z' 
 '-x+1/2, y+1/2, -z+1/2' 
 '-x, -y, -z' 
 'x, -y, z-1/2' 
 '-x+1/2, -y+1/2, -z' 
 'x+1/2, -y+1/2, z-1/2' 
 
_cell_length_a     7.4138 
_cell_length_b    20.2039 
_cell_length_c    13.4778 
_cell_angle_alpha  90.000 
_cell_angle_beta   97.008 
_cell_angle_gamma  90.000 
 
_shelx_F_squared_multiplier     1.000 
 
loop_ 
 _refln_index_h 
 _refln_index_k 
 _refln_index_l 
 _refln_F_squared_calc 
 _refln_F_squared_meas 
 _refln_F_squared_sigma 
 _refln_observed_status 
   2   0   0    55917.11    56782.18    504.17 o 
   4   0   0     4878.13     4814.12     76.21 o 
   6   0   0     2760.45     2504.19     63.42 o 
   8   0   0     2311.54     2393.00     95.87 o 
   1   1   0     4518.20     4889.59     45.98 o 
   3   1   0       70.82      123.40      8.84 o 
   5   1   0      303.93      381.69     19.87 o 
   7   1   0        4.64       -2.30     15.96 o 
   9   1   0       60.25       -6.54     36.63 o 
   2   2   0      612.74      612.07     13.55 o 
   4   2   0     6137.08     5799.44     61.04 o 
   6   2   0     1133.30     1198.93     40.75 o 
   8   2   0     3084.95     3094.37     91.12 o 
   1   3   0      540.11      571.54     12.23 o 
   3   3   0       59.49       38.14      7.34 o 
   5   3   0     4114.47     4289.65     55.63 o 
   7   3   0      120.80      144.79     23.02 o 
   9   3   0      107.94       19.72     55.67 o 
   0   4   0     1211.00     1021.36     37.06 o 
   2   4   0      370.99      260.88     10.15 o 
   4   4   0     2977.22     2857.98     40.47 o 
   6   4   0      895.75      850.81     31.70 o 
   8   4   0     2116.53     2174.07     77.11 o 
   1   5   0      542.94      438.34     17.70 o 
   3   5   0      516.47      580.10     17.87 o 
   5   5   0     1550.56     1569.67     35.15 o 
   7   5   0       89.71       58.58     18.73 o 
   9   5   0        6.06        3.48     57.80 o 
   0   6   0    30059.46    29859.22    282.86 o 
   2   6   0     5428.05     5087.42     49.25 o 
   4   6   0     8237.89     8329.49     80.55 o 
   6   6   0     5872.97     5926.48     84.42 o 
   8   6   0      977.16      894.62     68.08 o 
   1   7   0      205.72      178.31     11.07 o 
   3   7   0     1877.17     2079.82     32.36 o 
   5   7   0     1250.55     1392.90     44.37 o 
   7   7   0      156.83      115.21     22.27 o 
   9   7   0       31.39       35.37     66.69 o 
   0   8   0     2833.24     2842.38     56.40 o 
   2   8   0     3650.72     3481.47     47.71 o 
   4   8   0     4406.16     4179.37     57.66 o 
   6   8   0     3354.65     3419.57     72.01 o 
   8   8   0     1308.22     1259.64     79.37 o 
   1   9   0     6171.36     6995.09     67.90 o 
   3   9   0       27.52       16.35      7.01 o 
   5   9   0      708.42      720.38     47.79 o 
   7   9   0        0.13       21.36     16.99 o 
   9   9   0        0.83      -32.86     61.28 o 
   0  10   0    40282.42    42791.94    511.63 o 
   2  10   0     3380.79     3116.84     48.32 o 
   4  10   0     1320.32     1318.15     39.68 o 
   6  10   0      241.14      282.65     27.68 o 
   8  10   0     2132.83     2188.35    124.29 o 
   1  11   0      168.03      185.15     13.14 o 
   3  11   0       39.67       21.28     11.77 o 
   5  11   0      318.72      334.97     36.97 o 
   7  11   0       11.57       25.14     23.06 o 
   0  12   0     7271.74     7784.31    194.92 o 
   2  12   0     6847.63     6213.96     70.73 o 
   4  12   0    10199.39    10262.70    151.61 o 
   6  12   0       26.78       27.27     17.82 o 
   8  12   0     1421.01     1398.45     89.23 o 
   1  13   0     1248.10     1399.69     31.31 o 
   3  13   0       26.91       33.58     14.94 o 
   5  13   0     1412.43     1443.67     63.78 o 
   7  13   0       89.10       92.78     30.29 o 
   0  14   0     4584.99     4092.41    101.80 o 
   2  14   0     1981.32     1893.85     39.03 o 
   4  14   0     1063.50     1081.91     43.13 o 
   6  14   0       21.99       18.38     19.16 o 
   8  14   0      787.49      957.01     84.80 o 
   1  15   0        1.55       -9.69     10.46 o 
   3  15   0      615.46      652.43     26.45 o 
   5  15   0      410.61      391.29     47.72 o 
   7  15   0      743.21      713.08     54.82 o 
   0  16   0      316.11      268.77     38.66 o 
   2  16   0     2070.18     2084.84     51.93 o 
   4  16   0      396.77      358.35     45.23 o 
   6  16   0     2790.85     2843.58    107.03 o 
   1  17   0       66.36       97.66     19.27 o 
   3  17   0     4053.70     3799.79     69.99 o 
   5  17   0      149.45      120.18     24.54 o 
   7  17   0        0.29        7.24     26.75 o 
   0  18   0      591.43      596.19    139.37 o 
   2  18   0     6520.10     6483.95    106.89 o 
   4  18   0     4397.76     4411.51    121.68 o 
   6  18   0     1578.07     1351.64    171.56 o 
   1  19   0       60.24       90.78     21.41 o 
   3  19   0      969.78      785.65     50.06 o 
   5  19   0      163.88      101.67     29.35 o 
   0  20   0     2649.51     2588.98     97.51 o 
   2  20   0     5952.43     5558.87    103.69 o 
   4  20   0     1142.92     1131.43     61.69 o 
   6  20   0      389.47      249.49     91.82 o 
   1  21   0       22.42       46.44     21.39 o 
   3  21   0        6.22       48.44     26.82 o 
   5  21   0        4.68        4.43     26.12 o 
   0  22   0      979.78     1063.59    131.16 o 
   2  22   0      190.59      231.64     30.81 o 
   4  22   0      216.85      346.47     54.10 o 
   1  23   0       17.74        4.46     21.24 o 
   3  23   0       42.74       60.02     29.79 o 
   5  23   0       29.03       22.04     40.79 o 
   0  24   0     3647.07     3894.27    133.74 o 
   2  24   0     1572.18     1540.10     75.77 o 
   4  24   0      222.40      146.98     41.03 o 
   1  25   0        1.77       31.54     25.30 o 
   3  25   0       14.95       29.28     33.82 o 
   0  26   0      300.24      298.14     59.12 o 
   2  26   0      213.03      242.47     45.59 o 
  -9   1   1       19.69       70.15     41.55 o 
  -7   1   1     3935.28     4201.11    104.00 o 
  -5   1   1     3976.62     4126.23     53.88 o 
  -3   1   1     3068.38     2928.87     35.68 o 
  -1   1   1      180.44      227.52      8.94 o 
   1   1   1    22002.77    22267.32    175.07 o 
   3   1   1    11565.81    11577.45     91.26 o 
   5   1   1     9636.51     9889.88     93.54 o 
   7   1   1      665.33      635.54     36.91 o 
   9   1   1       46.70       28.74     38.71 o 
  -8   2   1       17.62       31.07     46.01 o 
  -6   2   1      225.01      257.03     20.50 o 
  -4   2   1      929.43     1012.83     23.46 o 
  -2   2   1     3854.02     4085.00     39.06 o 
   0   2   1      628.02      806.21     19.33 o 
   2   2   1    11582.98    11867.68     99.28 o 
   4   2   1      153.44      180.61     11.95 o 
   6   2   1      465.45      486.12     30.10 o 
   8   2   1      540.94      519.90     40.46 o 
  -9   3   1      264.99      396.47     89.69 o 
  -7   3   1     1760.62     1808.15     47.23 o 
  -5   3   1       45.62       47.24     10.14 o 
  -3   3   1    12575.60    12250.24     96.69 o 
  -1   3   1    30622.29    28786.26    199.60 o 
   1   3   1     9256.15     8926.84     81.93 o 
   3   3   1     5426.70     5461.98     53.52 o 
   5   3   1     5270.27     5082.09     70.18 o 
   7   3   1     2554.06     2678.09     66.78 o 
   9   3   1     1057.03     1065.30    124.10 o 
  -8   4   1       19.59      -27.03     27.54 o 
  -6   4   1       37.55       20.35     12.27 o 
  -4   4   1     3841.63     4312.06     77.81 o 
  -2   4   1     6376.55     6772.14     58.01 o 
   0   4   1     1237.98     1115.62     17.64 o 
   2   4   1      118.70      142.31      9.51 o 
   4   4   1     2611.93     2763.18     39.21 o 
   6   4   1      193.14      208.82     19.63 o 
   8   4   1      186.77      185.62     32.53 o 
  -9   5   1      915.05      931.53    121.39 o 
  -7   5   1      676.38      657.41     36.68 o 
  -5   5   1     4450.62     4457.85     85.38 o 
  -3   5   1      303.72      223.18     12.05 o 
  -1   5   1       51.37       33.28      7.20 o 
   1   5   1     2800.31     2659.92     32.99 o 
   3   5   1     4857.03     4165.30     46.14 o 
   5   5   1     9095.58     8883.05    101.30 o 
   7   5   1     1490.28     1443.97     51.22 o 
   9   5   1     1903.32     1738.58    156.00 o 
  -8   6   1      163.89      127.11     38.09 o 
  -6   6   1       64.40       53.74     13.98 o 
  -4   6   1       94.48       42.66      9.29 o 
  -2   6   1     5530.34     5076.65     49.77 o 
   0   6   1     3700.68     3907.57     35.71 o 
   2   6   1     1248.35     1229.43     20.92 o 
   4   6   1        8.50        2.53      7.31 o 
   6   6   1      103.32      102.61     16.64 o 
   8   6   1      429.67      388.81     40.34 o 
  -9   7   1      977.99      899.83    125.84 o 
  -7   7   1      647.56      610.95     42.74 o 
  -5   7   1     4154.11     4295.76     64.91 o 
  -3   7   1    16473.20    16394.55    126.59 o 
  -1   7   1    25745.67    24921.60    233.65 o 
   1   7   1     8132.33     7770.03     76.54 o 
   3   7   1      225.55      182.74     11.41 o 
   5   7   1      346.73      314.39     21.24 o 
   7   7   1      944.38     1111.10     54.78 o 
   9   7   1     1362.66     1341.76     89.82 o 
  -8   8   1     1095.97      956.03     70.97 o 
  -6   8   1      198.39      241.23     23.89 o 
  -4   8   1        8.21       16.70      8.28 o 
  -2   8   1     3389.99     4039.60     44.44 o 
   0   8   1    15975.61    16684.31    113.46 o 
   2   8   1    12485.62    13245.40    133.98 o 
   4   8   1     6084.30     6450.65     69.39 o 
   6   8   1      918.48      950.03     40.92 o 
   8   8   1       52.97       30.67     32.89 o 
  -9   9   1        8.56      -12.76     63.98 o 
  -7   9   1      684.37      711.40     47.72 o 
  -5   9   1     3477.00     3616.56     88.89 o 
  -3   9   1     4494.96     4339.31     51.41 o 
  -1   9   1      119.11       88.49     10.06 o 
   1   9   1    16110.47    15814.78    134.09 o 
   3   9   1    21400.40    20500.78    172.42 o 
   5   9   1     4020.63     3864.16     74.11 o 
   7   9   1      527.02      564.36     44.85 o 
   9   9   1      478.57      436.93     63.98 o 
  -8  10   1       87.64       52.04     33.15 o 
  -6  10   1       45.72       73.68     19.20 o 
  -4  10   1      521.36      579.90     25.02 o 
  -2  10   1       45.66       97.37     13.01 o 
   0  10   1      518.77      540.80     15.29 o 
   2  10   1      167.41      241.85     14.30 o 
   4  10   1      206.42      217.59     22.35 o 
   6  10   1        7.65       -4.36     15.26 o 
   8  10   1        3.02       53.63     58.67 o 
  -7  11   1     2527.07     2601.14     84.17 o 
  -5  11   1     8459.27     8594.20    120.71 o 
  -3  11   1     8665.71     8663.74    111.57 o 
  -1  11   1     4785.70     4296.51     53.28 o 
   1  11   1    15269.78    15605.09    201.35 o 
   3  11   1     5085.18     5063.95     62.09 o 
   5  11   1     2195.54     2075.85     56.54 o 
   7  11   1       83.17       58.80     22.85 o 
  -8  12   1       62.29       95.98     31.12 o 
  -6  12   1        0.10       -0.49     15.91 o 
  -4  12   1      262.93      315.73     21.62 o 
  -2  12   1       25.79       20.22      9.81 o 
   0  12   1      553.76      499.04     15.98 o 
   2  12   1     4241.75     4266.76     56.64 o 
   4  12   1       20.12       12.76     14.34 o 
   6  12   1      277.03      272.65     28.96 o 
   8  12   1        5.78      -15.00     30.77 o 
  -7  13   1     3173.74     3331.23     98.54 o 
  -5  13   1     2115.03     2138.08     58.52 o 
  -3  13   1    11368.42    10985.67    121.65 o 
  -1  13   1      634.08      557.32     21.22 o 
   1  13   1     3558.57     3482.24     55.17 o 
   3  13   1     6965.77     6919.84     79.97 o 
   5  13   1      538.67      508.32     34.23 o 
   7  13   1      184.13      202.72     34.86 o 
  -8  14   1      139.33       92.77     34.00 o 
  -6  14   1      163.58      206.59     32.65 o 
  -4  14   1     1423.80     1402.33     40.99 o 
  -2  14   1      684.87      742.04     26.11 o 
   0  14   1      555.12      561.57     28.55 o 
   2  14   1      514.13      560.90     48.42 o 
   4  14   1      369.69      408.75     29.93 o 
   6  14   1       26.18       -4.87     23.80 o 
   8  14   1       31.42       35.40     40.90 o 
  -7  15   1      624.48      629.76     53.10 o 
  -5  15   1     3628.88     3659.30    103.58 o 
  -3  15   1     3358.66     3285.51     55.54 o 
  -1  15   1       87.38       51.12     13.01 o 
   1  15   1     4286.96     4327.13     77.56 o 
   3  15   1     5138.50     5130.73     89.20 o 
   5  15   1     1474.81     1478.00     53.53 o 
   7  15   1      548.24      605.44     44.98 o 
  -6  16   1      503.38      514.96     46.86 o 
  -4  16   1      775.47      737.45     38.81 o 
  -2  16   1      133.02      128.91     17.76 o 
   0  16   1        1.64      -12.32     12.32 o 
   2  16   1      149.67      151.84     22.38 o 
   4  16   1      992.95     1061.77     45.41 o 
   6  16   1      375.81      396.89     36.99 o 
  -7  17   1      302.72      285.47     44.26 o 
  -5  17   1     2660.06     2692.91     73.55 o 
  -3  17   1     3940.25     3850.74     70.79 o 
  -1  17   1    10801.11    10580.37    139.10 o 
   1  17   1     4242.33     4352.15     82.95 o 
   3  17   1       25.16       45.12     19.82 o 
   5  17   1      205.52      191.98     28.66 o 
   7  17   1      441.57      433.51     50.07 o 
  -6  18   1      141.13      204.02     61.81 o 
  -4  18   1        6.33        7.39     30.26 o 
  -2  18   1      477.35      472.43     49.31 o 
   0  18   1     1039.63     1059.26     72.40 o 
   2  18   1     2801.05     2798.29     68.79 o 
   4  18   1     2196.51     2197.87     75.34 o 
   6  18   1      387.28      352.30     37.36 o 
  -7  19   1      379.03      277.20     59.06 o 
  -5  19   1      877.80      905.15     82.40 o 
  -3  19   1     1725.76     1709.83     78.20 o 
  -1  19   1     1915.41     1837.79     57.15 o 
   1  19   1     1170.81     1229.19     85.54 o 
   3  19   1     2873.69     3072.30     89.39 o 
   5  19   1      553.69      689.06     52.26 o 
  -6  20   1      260.50      195.90     54.22 o 
  -4  20   1       12.63        5.99     21.33 o 
  -2  20   1      427.68      274.48     39.90 o 
   0  20   1       37.46       47.02     19.82 o 
   2  20   1       19.28       18.93     18.82 o 
   4  20   1       69.51       16.32     23.85 o 
   6  20   1       48.50       29.19     30.85 o 
  -5  21   1     1899.28     1918.82    110.09 o 
  -3  21   1     2220.45     2240.09     80.21 o 
  -1  21   1     3132.78     2975.60     76.44 o 
   1  21   1     2494.31     2548.50     97.93 o 
   3  21   1     1577.16     1563.47     70.88 o 
   5  21   1      496.43      521.82     76.43 o 
  -4  22   1       43.98       19.32     26.84 o 
  -2  22   1      157.05      153.71     26.91 o 
   0  22   1       48.24       51.05     22.54 o 
   2  22   1       54.01       39.06     25.64 o 
   4  22   1       32.50       22.32     28.86 o 
  -5  23   1      448.25      434.93     91.05 o 
  -3  23   1      319.20      343.96     82.12 o 
  -1  23   1      249.80      267.83     33.37 o 
   1  23   1     1156.45     1151.30     55.03 o 
   3  23   1     1825.98     1896.00     80.80 o 
   5  23   1      884.70      945.64    112.70 o 
  -4  24   1      171.85      252.78     44.46 o 
  -2  24   1      264.07      365.23     38.30 o 
   0  24   1      828.47      891.91     51.87 o 
   2  24   1     1030.61     1142.98     67.52 o 
   4  24   1      212.78      240.57     44.42 o 
  -3  25   1      379.70      294.10     46.66 o 
  -1  25   1      195.80      200.52     34.30 o 
   1  25   1      403.64      405.16     48.45 o 
   3  25   1      566.42      576.88     73.16 o 
  -2  26   1       91.17       66.74     36.85 o 
   0  26   1        0.82        3.17     26.57 o 
   2  26   1       34.61       61.54     37.41 o 
  -8   0   2     1172.16     1112.08    112.12 o 
  -6   0   2      773.99      772.16     37.29 o 
  -4   0   2    10893.44    11115.60    149.48 o 
  -2   0   2    26455.99    25845.92    239.39 o 
   0   0   2     8600.95     9081.73    111.08 o 
   2   0   2   190435.06   188630.33   3008.41 o 
   4   0   2     1013.20     1272.49     35.52 o 
   6   0   2     2516.21     2426.68     84.28 o 
   8   0   2      384.94      423.23     52.40 o 
  -9   1   2       20.88        7.05     37.54 o 
  -7   1   2     1787.18     1764.90    135.40 o 
  -5   1   2     1453.90     1672.70     33.05 o 
  -3   1   2      889.47     1105.68     20.85 o 
  -1   1   2     6999.12     7303.43     70.22 o 
   1   1   2     2686.89     3055.70     42.85 o 
   3   1   2      533.36      578.46     15.22 o 
   5   1   2        0.13       -0.94      9.24 o 
   7   1   2       34.44       23.90     18.73 o 
   9   1   2        0.19      -10.75     23.59 o 
  -8   2   2     1974.70     2081.36    121.97 o 
  -6   2   2      409.47      380.81     20.25 o 
  -4   2   2     9410.79     9386.50     84.89 o 
  -2   2   2    31992.93    32042.07    206.57 o 
   0   2   2    26348.76    25791.56    162.98 o 
   2   2   2     8076.14     7005.97     66.66 o 
   4   2   2    16784.97    16796.20    130.14 o 
   6   2   2     1370.55     1450.14     47.22 o 
   8   2   2      819.24      736.63     44.36 o 
  -9   3   2        4.94      -12.94     35.31 o 
  -7   3   2      170.80      212.18     30.24 o 
  -5   3   2       85.71       67.87     10.70 o 
  -3   3   2     2475.48     2468.52     33.04 o 
  -1   3   2      979.65      948.28     15.05 o 
   1   3   2     2554.10     2687.72     31.87 o 
   3   3   2     2759.24     2945.20     55.08 o 
   5   3   2      427.21      461.97     34.43 o 
   7   3   2      684.38      678.32     38.66 o 
   9   3   2        3.21      -16.70     32.94 o 
  -8   4   2     4168.82     4228.62    142.48 o 
  -6   4   2      977.72      970.10     29.53 o 
  -4   4   2    13429.48    13535.69    112.06 o 
  -2   4   2    27117.89    26032.50    174.00 o 
   0   4   2     8616.55     8508.26     64.32 o 
   2   4   2     7808.89     7894.42     74.93 o 
   4   4   2    12806.47    12968.35    119.44 o 
   6   4   2     2196.59     2049.08     55.42 o 
   8   4   2      798.89      833.13     69.12 o 
  -9   5   2        0.19       33.83     53.74 o 
  -7   5   2       87.03       87.31     20.95 o 
  -5   5   2       94.67       65.31     11.31 o 
  -3   5   2      668.29      637.58     24.63 o 
  -1   5   2      353.67      255.51      9.89 o 
   1   5   2      128.32      114.47      6.70 o 
   3   5   2        3.39       -5.67      5.67 o 
   5   5   2      418.21      456.03     23.63 o 
   7   5   2      353.13      315.26     32.87 o 
   9   5   2       29.20      -15.84     38.32 o 
  -8   6   2     4686.82     4928.28    235.06 o 
  -6   6   2     2066.99     2149.41     55.62 o 
  -4   6   2     1018.23      908.87     24.79 o 
  -2   6   2      360.88      704.89     17.10 o 
   0   6   2     2500.63     2249.13     27.94 o 
   2   6   2      185.00      126.81      9.99 o 
   4   6   2     3368.58     3306.56     52.99 o 
   6   6   2     2691.61     2704.69     56.93 o 
   8   6   2      147.10      140.76     41.01 o 
  -9   7   2        0.29        7.35     63.40 o 
  -7   7   2        1.58      -14.28     19.37 o 
  -5   7   2     1760.90     1750.62     36.45 o 
  -3   7   2    13537.60    14340.49    114.77 o 
  -1   7   2      829.34      933.65     18.94 o 
   1   7   2      164.83      197.51     11.09 o 
   3   7   2       25.65       26.75      7.08 o 
   5   7   2       41.47       44.17     16.44 o 
   7   7   2      671.05      767.57     48.33 o 
   9   7   2      201.14      185.01     50.32 o 
  -8   8   2     2088.09     2041.17     97.63 o 
  -6   8   2     2068.56     2170.88     66.76 o 
  -4   8   2     1949.71     1812.25     41.02 o 
  -2   8   2     7209.55     7203.92     72.45 o 
   0   8   2    16696.48    16215.18    171.56 o 
   2   8   2    14022.04    13833.57    107.84 o 
   4   8   2     6031.87     5721.22     74.25 o 
   6   8   2     1978.96     2105.63     71.04 o 
   8   8   2      273.51      327.65     41.39 o 
  -9   9   2       24.05       59.54     67.27 o 
  -7   9   2       51.41       29.60     21.24 o 
  -5   9   2      802.94      815.46     37.74 o 
  -3   9   2     4438.27     4693.28     54.97 o 
  -1   9   2      467.96      665.11     24.15 o 
   1   9   2     1326.12     1423.11     27.92 o 
   3   9   2     2265.17     2449.76     37.68 o 
   5   9   2      115.12      121.42     19.82 o 
   7   9   2      700.73      630.73    102.51 o 
   9   9   2        9.54       -0.58     52.00 o 
  -8  10   2       30.50        0.49     32.14 o 
  -6  10   2      118.44      110.81     24.70 o 
  -4  10   2    12416.53    12473.30    148.24 o 
  -2  10   2    20908.58    20992.33    155.53 o 
   0  10   2    31248.95    31512.97    202.08 o 
   2  10   2      993.83      811.41     27.73 o 
   4  10   2     2631.56     2586.05     58.73 o 
   6  10   2     2364.04     2344.84    102.14 o 
   8  10   2     1009.70      987.10     60.16 o 
  -7  11   2      638.10      627.28     47.69 o 
  -5  11   2      198.60      214.38     20.10 o 
  -3  11   2      894.67      936.83     29.73 o 
  -1  11   2      855.43      981.48     22.28 o 
   1  11   2       85.07      109.69     12.58 o 
   3  11   2      278.49      268.51     22.52 o 
   5  11   2      107.57      116.57     20.45 o 
   7  11   2       40.01       43.28     26.77 o 
  -8  12   2        9.06        9.14     32.17 o 
  -6  12   2       97.64      123.48     27.10 o 
  -4  12   2     4604.85     4484.34     69.93 o 
  -2  12   2      430.23      399.53     30.83 o 
   0  12   2     2577.18     2796.85     37.11 o 
   2  12   2     3795.48     3525.65     67.27 o 
   4  12   2     3732.00     3854.72     76.06 o 
   6  12   2      175.23      125.81     23.77 o 
   8  12   2     2014.16     1963.61     82.45 o 
  -7  13   2        6.69       16.44     25.74 o 
  -5  13   2        6.00        4.96     15.09 o 
  -3  13   2      443.54      467.37     24.66 o 
  -1  13   2      350.47      445.59     19.62 o 
   1  13   2     1616.56     1661.29     39.70 o 
   3  13   2        3.62      -10.28     12.57 o 
   5  13   2      105.93      101.57     25.17 o 
   7  13   2      279.27      306.45     41.14 o 
  -8  14   2     1021.34     1197.33     91.98 o 
  -6  14   2     1464.24     1499.95     65.78 o 
  -4  14   2     4555.39     4392.29     72.24 o 
  -2  14   2     7100.13     6931.15     87.96 o 
   0  14   2     2852.22     2778.00     53.31 o 
   2  14   2      962.02     1027.04     33.55 o 
   4  14   2     3284.11     3176.12     71.61 o 
   6  14   2     1539.06     1573.53     58.34 o 
   8  14   2     2148.01     2151.14    225.59 o 
  -7  15   2       57.67       43.81     27.92 o 
  -5  15   2      574.55      577.15     36.31 o 
  -3  15   2       81.05      107.93     17.42 o 
  -1  15   2       79.74       95.30     15.25 o 
   1  15   2        8.96        5.78     11.66 o 
   3  15   2      103.94       86.06     24.49 o 
   5  15   2      929.16      838.11     43.32 o 
   7  15   2      393.53      409.34     39.56 o 
  -6  16   2     1406.82     1540.48     85.30 o 
  -4  16   2      382.86      399.84     32.33 o 
  -2  16   2      515.62      554.10     28.86 o 
   0  16   2    20127.89    20190.91    211.60 o 
   2  16   2    11144.55    11075.77    159.96 o 
   4  16   2     6799.91     6686.71    171.47 o 
   6  16   2     3794.38     3630.46     89.45 o 
  -7  17   2       23.36       36.50     29.94 o 
  -5  17   2      831.52      797.18     61.37 o 
  -3  17   2     2884.79     2792.93     60.56 o 
  -1  17   2     3712.12     3344.60     65.43 o 
   1  17   2      224.33      204.49     24.59 o 
   3  17   2       69.14       50.98     18.98 o 
   5  17   2      399.30      330.39     33.59 o 
   7  17   2      190.10      212.68     35.42 o 
  -6  18   2      848.09      892.02     58.93 o 
  -4  18   2      587.21      611.67     44.68 o 
  -2  18   2      115.92      148.66     20.65 o 
   0  18   2      134.83      235.75     25.87 o 
   2  18   2     4156.66     4159.78    100.15 o 
   4  18   2      546.79      557.52     44.38 o 
   6  18   2      110.16      133.52     29.69 o 
  -7  19   2      131.51      112.10     39.00 o 
  -5  19   2      109.82      104.53     36.77 o 
  -3  19   2        0.23        4.09     14.43 o 
  -1  19   2      997.00      831.36     53.54 o 
   1  19   2       63.91       49.66     22.27 o 
   3  19   2      297.07      264.16     41.35 o 
   5  19   2        0.36        5.40     24.88 o 
  -6  20   2      140.17      107.33     62.05 o 
  -4  20   2     1526.34     1624.79     88.65 o 
  -2  20   2     3688.62     3680.22     75.51 o 
   0  20   2      542.25      654.66     39.77 o 
   2  20   2     1521.35     1559.53     66.90 o 
   4  20   2      328.31      323.38     40.02 o 
   6  20   2      308.49      264.32     43.67 o 
  -5  21   2      298.57      269.77     49.77 o 
  -3  21   2       74.74       30.75     18.67 o 
  -1  21   2       41.48       28.49     19.79 o 
   1  21   2       10.36        2.61     19.18 o 
   3  21   2        2.09        4.12     22.84 o 
   5  21   2       13.19      -24.95     26.53 o 
  -4  22   2     1097.14     1108.15     64.90 o 
  -2  22   2     2430.07     2363.53     79.49 o 
   0  22   2     4804.54     4855.06    101.08 o 
   2  22   2     2016.96     1871.58    139.92 o 
   4  22   2     1439.15     1524.04     75.57 o 
  -5  23   2      347.71      404.39     83.70 o 
  -3  23   2        1.88       19.28     26.58 o 
  -1  23   2      244.66      273.77     38.11 o 
   1  23   2        0.46        1.83     23.97 o 
   3  23   2        0.35       18.89     25.64 o 
  -4  24   2      786.46      854.70     82.09 o 
  -2  24   2     1717.05     1707.38     66.40 o 
   0  24   2      271.93      321.64     37.51 o 
   2  24   2       18.98       34.62     29.52 o 
   4  24   2      112.89      146.29     51.65 o 
  -3  25   2       27.08       28.51     32.74 o 
  -1  25   2       24.66       32.97     26.14 o 
   1  25   2       48.25       23.31     30.39 o 
   3  25   2       33.37       29.89     33.86 o 
  -2  26   2       52.69       38.63     29.41 o 
   0  26   2      689.82      737.92     52.79 o 
   2  26   2      763.02      854.21    112.89 o 
  -9   1   3      133.97      175.84     50.33 o 
  -7   1   3     2920.15     2974.74     70.54 o 
  -5   1   3     1753.19     1528.56     31.57 o 
  -3   1   3    20236.73    20190.85    222.96 o 
  -1   1   3    22633.95    22704.86    188.29 o 
   1   1   3   153773.89   152957.42   1386.25 o 
   3   1   3     9250.82     8731.07     81.26 o 
   5   1   3     3454.52     3197.04     97.12 o 
   7   1   3       16.91       15.41     19.59 o 
   9   1   3      927.78      925.48     54.13 o 
  -8   2   3     1213.77     1045.19    115.98 o 
  -6   2   3      559.71      594.80     41.44 o 
  -4   2   3     1287.27     1590.73     28.91 o 
  -2   2   3     5661.80     5631.06     57.12 o 
   0   2   3       28.49       -3.30      4.08 o 
   2   2   3    18324.08    19497.87    152.10 o 
   4   2   3      960.98     1063.68     28.52 o 
   6   2   3      103.73       56.27     20.70 o 
   8   2   3        0.45       -4.16     20.07 o 
  -9   3   3     1311.05     1384.36     95.51 o 
  -7   3   3     4928.71     4827.62    109.80 o 
  -5   3   3      925.96      882.48     25.22 o 
  -3   3   3    39930.80    40639.52    265.95 o 
  -1   3   3     1933.27     1890.55     25.04 o 
   1   3   3     1821.92     1970.73     28.61 o 
   3   3   3     3329.34     3037.66     44.82 o 
   5   3   3     4439.77     4252.89     65.65 o 
   7   3   3      141.95      139.06     24.34 o 
   9   3   3      734.82      776.77     61.72 o 
  -8   4   3     1213.68     1266.69    137.10 o 
  -6   4   3        0.02       -4.53     10.63 o 
  -4   4   3     1876.83     1914.05     32.69 o 
  -2   4   3     1553.66     1806.70     25.43 o 
   0   4   3     2429.16     2668.95     29.88 o 
   2   4   3     1358.65     1372.66     26.78 o 
   4   4   3      176.86      173.56     16.95 o 
   6   4   3        0.73       11.60     21.51 o 
   8   4   3        2.98      -15.58     23.72 o 
  -9   5   3      119.37      111.92     70.75 o 
  -7   5   3     1133.75     1287.89     66.27 o 
  -5   5   3     3535.60     3353.18     59.81 o 
  -3   5   3     2285.29     2121.35     34.22 o 
  -1   5   3     4723.78     4237.10     45.89 o 
   1   5   3    21436.78    21097.59    145.36 o 
   3   5   3     8163.20     7805.14     93.05 o 
   5   5   3     6161.71     6141.18    134.94 o 
   7   5   3      743.40      693.47     47.05 o 
   9   5   3      598.44      577.19     70.96 o 
  -8   6   3      186.89      180.42     49.20 o 
  -6   6   3      132.54      140.07     17.94 o 
  -4   6   3       87.22       73.29     10.17 o 
  -2   6   3       12.26        8.12      5.85 o 
   0   6   3     7607.43     7760.05     65.77 o 
   2   6   3      589.56      570.03     24.09 o 
   4   6   3      372.52      447.39     22.12 o 
   6   6   3        2.26        8.73     15.46 o 
   8   6   3       11.66        8.50     25.23 o 
  -9   7   3       14.67      -22.23     58.96 o 
  -7   7   3      803.26      883.19     66.33 o 
  -5   7   3     5017.41     5172.10     65.31 o 
  -3   7   3     5610.72     5375.95     58.39 o 
  -1   7   3      345.81      177.65     10.27 o 
   1   7   3     1033.06      999.76     18.89 o 
   3   7   3     3824.86     3824.59     60.87 o 
   5   7   3     5714.42     5470.85     78.55 o 
   7   7   3     3447.05     3653.00    132.74 o 
   9   7   3      617.04      626.74    113.95 o 
  -8   8   3      384.29      363.87     53.23 o 
  -6   8   3      511.70      591.01     33.10 o 
  -4   8   3        0.35       -4.39      7.87 o 
  -2   8   3      283.84      312.29     13.85 o 
   0   8   3     1282.01     1610.44     26.34 o 
   2   8   3     1710.03     1739.11     33.59 o 
   4   8   3      395.14      446.40     26.63 o 
   6   8   3      700.14      687.72     44.34 o 
   8   8   3      307.04      276.91     39.94 o 
  -9   9   3      607.12      507.42    112.50 o 
  -7   9   3     5793.00     5796.47    160.00 o 
  -5   9   3     5013.55     5074.76     85.32 o 
  -3   9   3     6779.96     6561.73     68.93 o 
  -1   9   3    12169.30    12203.63    100.02 o 
   1   9   3    31364.34    32425.38    207.17 o 
   3   9   3     1338.15     1264.01     38.15 o 
   5   9   3       16.71       14.71     14.73 o 
   7   9   3      340.44      370.39     39.97 o 
  -8  10   3        9.18       27.74     42.82 o 
  -6  10   3      987.15     1011.79     85.10 o 
  -4  10   3        8.55       11.35     10.74 o 
  -2  10   3     1576.86     1703.64     30.92 o 
   0  10   3        2.52       31.72     10.30 o 
   2  10   3      102.99      123.60     12.86 o 
   4  10   3        0.86      -11.44     11.44 o 
   6  10   3        1.95        4.90     15.79 o 
   8  10   3       30.07       30.11     26.97 o 
  -7  11   3     3600.28     3958.52    104.07 o 
  -5  11   3     1209.20     1248.65     64.81 o 
  -3  11   3     2012.16     1801.64     40.09 o 
  -1  11   3     4768.77     4196.70     62.65 o 
   1  11   3    19757.92    20520.26    161.37 o 
   3  11   3      278.25      249.35     22.39 o 
   5  11   3     1520.47     1528.73     50.39 o 
   7  11   3      142.40      155.89     32.09 o 
  -8  12   3       14.98        7.16     58.57 o 
  -6  12   3      591.81      500.45     48.29 o 
  -4  12   3      552.10      636.64     38.17 o 
  -2  12   3      569.12      608.84     24.96 o 
   0  12   3     1184.53     1372.63     26.76 o 
   2  12   3      841.22      941.25     44.55 o 
   4  12   3      706.81      705.44     35.66 o 
   6  12   3       15.44        1.87     17.94 o 
   8  12   3       30.78       -6.33     27.42 o 
  -7  13   3     1242.26     1309.51     66.25 o 
  -5  13   3      249.74      222.51     26.65 o 
  -3  13   3     3756.12     3806.42     66.34 o 
  -1  13   3     1460.63     1358.21     34.19 o 
   1  13   3     7539.67     7380.50     82.35 o 
   3  13   3     2759.12     2729.48     62.21 o 
   5  13   3     1348.12     1357.60     51.07 o 
   7  13   3      349.75      397.44     45.14 o 
  -8  14   3      477.17      508.82     70.70 o 
  -6  14   3       39.42       34.43     23.40 o 
  -4  14   3     2087.17     1994.15     67.92 o 
  -2  14   3     2383.67     2462.94     49.56 o 
   0  14   3       31.43       29.32     11.66 o 
   2  14   3      404.91      386.27     23.21 o 
   4  14   3      176.34      156.42     29.85 o 
   6  14   3      128.98       77.66     23.14 o 
   8  14   3      303.12      265.50     55.68 o 
  -7  15   3     2188.99     2202.91    107.48 o 
  -5  15   3     2374.18     2283.06     88.01 o 
  -3  15   3       20.71       19.03     12.70 o 
  -1  15   3       54.95       54.89     14.14 o 
   1  15   3     5742.06     5888.49     81.47 o 
   3  15   3      157.28      151.24     24.44 o 
   5  15   3      279.12      281.96     30.17 o 
   7  15   3      811.01      727.29     63.67 o 
  -6  16   3     1353.20     1346.02     67.57 o 
  -4  16   3      530.80      536.38     30.64 o 
  -2  16   3     2533.08     2468.57     69.73 o 
   0  16   3       31.16       16.25     13.50 o 
   2  16   3       11.98      -12.99     12.99 o 
   4  16   3     1244.93     1243.50     50.58 o 
   6  16   3      391.89      380.80     37.77 o 
  -7  17   3      695.93      747.95     67.69 o 
  -5  17   3     3744.16     3637.43    100.08 o 
  -3  17   3      591.15      608.56     47.10 o 
  -1  17   3      219.97      227.92     22.87 o 
   1  17   3       20.55        7.73     15.07 o 
   3  17   3       95.75       90.79     21.11 o 
   5  17   3     2575.45     2409.94     99.91 o 
   7  17   3     2066.33     1901.50     76.23 o 
  -6  18   3      152.32      167.22     35.88 o 
  -4  18   3       84.43       36.52     22.41 o 
  -2  18   3     1023.13      864.22     39.44 o 
   0  18   3      106.00      103.01     20.70 o 
   2  18   3      220.85      273.70     40.37 o 
   4  18   3     3844.57     3752.43     86.98 o 
   6  18   3      198.78      129.78     30.02 o 
  -5  19   3      510.76      525.44     58.20 o 
  -3  19   3     2743.00     2541.54     72.45 o 
  -1  19   3     7570.21     7364.05    107.89 o 
   1  19   3     2083.24     2225.17     63.51 o 
   3  19   3     4573.45     4498.71    110.54 o 
   5  19   3      670.20      548.96     42.85 o 
  -6  20   3      282.16      257.75     51.29 o 
  -4  20   3       79.29       43.63     30.91 o 
  -2  20   3      183.46      162.66     23.67 o 
   0  20   3      136.66       87.02     30.98 o 
   2  20   3      289.97      322.69     67.72 o 
   4  20   3       28.78        9.09     24.56 o 
   6  20   3       23.74       16.32     34.41 o 
  -5  21   3     1999.07     1931.39    101.08 o 
  -3  21   3      896.65      962.10     44.11 o 
  -1  21   3     1339.10     1247.58     53.38 o 
   1  21   3      802.31     1004.43     63.28 o 
   3  21   3      613.64      573.54     49.92 o 
   5  21   3      126.08      101.37     34.74 o 
  -4  22   3      294.91      265.34     50.57 o 
  -2  22   3      247.41      320.19     31.36 o 
   0  22   3      312.96      267.89     31.76 o 
   2  22   3        0.50       -0.63     23.83 o 
   4  22   3        2.11      -11.06     27.00 o 
  -5  23   3      295.58      189.24     70.17 o 
  -3  23   3      771.96      753.97     43.34 o 
  -1  23   3     1751.56     1589.34     62.96 o 
   1  23   3     2454.42     2640.22    121.95 o 
   3  23   3      629.27      729.22     57.90 o 
  -4  24   3        0.67      -18.75     39.47 o 
  -2  24   3       41.71       35.23     24.96 o 
   0  24   3      165.55      157.03     31.04 o 
   2  24   3      178.14      209.16     40.63 o 
  -3  25   3      196.73      192.34     52.97 o 
  -1  25   3      390.25      281.79     37.66 o 
   1  25   3     1307.26     1364.87    133.71 o 
  -2  26   3      297.64      291.42     46.45 o 
   0  26   3       30.80       60.04     36.55 o 
  -8   0   4       55.58       44.65     48.52 o 
  -6   0   4     6354.19     6383.04    149.52 o 
  -4   0   4    24995.96    26017.23    310.99 o 
  -2   0   4     8753.10     8742.24    134.93 o 
   0   0   4     1686.79     1690.70     38.83 o 
   2   0   4    27868.53    27758.47    228.39 o 
   4   0   4    43625.29    44659.91    537.34 o 
   6   0   4     7821.64     7651.33    166.52 o 
   8   0   4      250.04      300.32     49.01 o 
  -9   1   4       20.56       51.87     42.54 o 
  -7   1   4      477.56      569.90     36.21 o 
  -5   1   4     2436.31     2601.72     58.98 o 
  -3   1   4     9040.56    10255.00    109.90 o 
  -1   1   4     2313.43     2553.31     32.61 o 
   1   1   4     2954.99     3170.48     36.18 o 
   3   1   4     1730.04     1751.50     32.37 o 
   5   1   4      176.77      174.60     21.23 o 
   7   1   4       18.86       16.78     18.73 o 
   9   1   4       59.99       36.87     28.67 o 
  -8   2   4      407.48      397.75     43.35 o 
  -6   2   4     2735.07     2777.90     79.96 o 
  -4   2   4     8280.59     8586.53     79.08 o 
  -2   2   4    13432.81    13109.74    110.10 o 
   0   2   4       37.37       89.73      6.88 o 
   2   2   4    10596.73    10211.70     85.05 o 
   4   2   4     3945.76     4189.47     59.49 o 
   6   2   4      150.98      207.92     24.94 o 
   8   2   4      413.98      423.63     43.69 o 
  -9   3   4      285.72      265.87     58.49 o 
  -7   3   4       69.66       56.23     23.63 o 
  -5   3   4      292.41      298.75     19.54 o 
  -3   3   4     2906.84     3102.48     36.92 o 
  -1   3   4      754.97      579.44     18.21 o 
   1   3   4     2334.57     2311.47     28.67 o 
   3   3   4      704.16      778.76     23.48 o 
   5   3   4      283.46      304.18     31.03 o 
   7   3   4       15.27        5.35     18.46 o 
   9   3   4      110.54       89.29     37.07 o 
  -8   4   4      262.25      245.24     37.59 o 
  -6   4   4       53.70       68.80     17.95 o 
  -4   4   4     2856.54     2585.73     38.17 o 
  -2   4   4       31.36       58.22      6.45 o 
   0   4   4     4849.77     5151.22     52.70 o 
   2   4   4     5348.14     5083.23     59.46 o 
   4   4   4     4915.16     4619.21     66.80 o 
   6   4   4      746.87      845.04     60.27 o 
   8   4   4      714.86      727.88     54.30 o 
  -9   5   4       91.16      117.92     74.42 o 
  -7   5   4        7.68       15.20     17.59 o 
  -5   5   4        0.57       -1.34     10.31 o 
  -3   5   4     3870.39     4432.82     54.48 o 
  -1   5   4     1222.43     1076.70     20.20 o 
   1   5   4     1069.47      959.19     24.99 o 
   3   5   4       58.14       77.29     11.28 o 
   5   5   4        0.79       16.79     14.41 o 
   7   5   4       68.17       64.55     25.56 o 
   9   5   4        6.59        8.86     32.51 o 
  -8   6   4      522.26      462.33     56.95 o 
  -6   6   4       46.33       36.06     16.86 o 
  -4   6   4     5651.97     5612.88     69.69 o 
  -2   6   4     6662.13     6228.21     89.45 o 
   0   6   4    21265.54    21769.74    175.55 o 
   2   6   4    11329.45    10868.88     83.87 o 
   4   6   4     5860.41     5777.35     76.47 o 
   6   6   4     2584.10     2502.43     76.20 o 
   8   6   4      506.02      487.48     47.73 o 
  -9   7   4        0.07      -33.63     64.18 o 
  -7   7   4     1029.30     1034.70    126.13 o 
  -5   7   4     1041.60     1160.96     37.54 o 
  -3   7   4      639.93      757.95     20.88 o 
  -1   7   4    15294.46    16658.61    125.14 o 
   1   7   4      500.99      561.20     23.64 o 
   3   7   4     3000.08     2988.20     54.60 o 
   5   7   4     1703.86     1667.36     48.76 o 
   7   7   4        0.31        8.50     21.71 o 
  -8   8   4     1366.66     1531.20     91.79 o 
  -6   8   4     1356.29     1353.95     62.61 o 
  -4   8   4     2506.74     2486.50     40.97 o 
  -2   8   4    14183.84    13870.79    112.25 o 
   0   8   4     9726.65     9494.38     83.35 o 
   2   8   4     3968.49     4019.76     44.71 o 
   4   8   4     1450.85     1438.17     48.46 o 
   6   8   4      700.46      643.20     54.47 o 
   8   8   4      251.15      268.12     55.54 o 
  -9   9   4        4.89      -22.20     36.16 o 
  -7   9   4      718.61      837.39     68.51 o 
  -5   9   4      492.08      522.05     30.54 o 
  -3   9   4      852.16      874.10     24.17 o 
  -1   9   4     4793.50     5137.01     56.66 o 
   1   9   4     1607.45     1844.32     29.19 o 
   3   9   4     1017.99     1042.86     35.90 o 
   5   9   4     2481.73     2464.21     92.27 o 
   7   9   4        4.26       25.72     23.47 o 
  -8  10   4      355.77      354.77     57.27 o 
  -6  10   4     7118.06     7141.57    113.29 o 
  -4  10   4    13620.68    13544.82    156.17 o 
  -2  10   4     2853.73     2510.69     39.16 o 
   0  10   4     1316.09     1114.58     25.10 o 
   2  10   4     1249.52     1158.15     29.83 o 
   4  10   4     3275.81     3108.57     67.11 o 
   6  10   4     1601.10     1509.22     63.95 o 
   8  10   4       25.84       23.89     29.08 o 
  -7  11   4      171.25      162.29     42.13 o 
  -5  11   4      612.53      634.86     38.85 o 
  -3  11   4     1069.09     1107.10     54.62 o 
  -1  11   4      567.47      522.75     19.38 o 
   1  11   4     1428.17     1534.33     33.01 o 
   3  11   4      765.52      903.31     38.75 o 
   5  11   4      243.50      302.01     50.17 o 
   7  11   4       32.87       16.60     23.86 o 
  -8  12   4      832.06     1007.80    106.22 o 
  -6  12   4     6314.71     6360.69    129.54 o 
  -4  12   4     8008.63     7968.62    114.49 o 
  -2  12   4    13730.52    14105.94    136.46 o 
   0  12   4    13988.28    13647.26    116.55 o 
   2  12   4     8239.79     8148.13    118.69 o 
   4  12   4     2821.93     2959.24     68.56 o 
   6  12   4      580.98      567.07     54.55 o 
   8  12   4      180.49      163.78     49.04 o 
  -7  13   4      263.72      220.06     47.97 o 
  -5  13   4        0.40       20.63     16.02 o 
  -3  13   4      658.82      651.58     28.28 o 
  -1  13   4        5.87        9.31      9.97 o 
   1  13   4      890.30      873.02     28.05 o 
   3  13   4        0.03        1.51     13.81 o 
   5  13   4       16.77       29.56     18.22 o 
   7  13   4       22.70       17.62     26.38 o 
  -8  14   4      511.78      558.60     73.34 o 
  -6  14   4     1198.21     1212.52     63.40 o 
  -4  14   4      400.30      372.95     29.96 o 
  -2  14   4     2599.46     2677.71     55.48 o 
   0  14   4       51.20       18.75     10.22 o 
   2  14   4     2009.74     1928.27    100.44 o 
   4  14   4     4073.36     3966.37     83.09 o 
   6  14   4      944.00     1067.18     51.92 o 
  -7  15   4       75.18       57.81     39.34 o 
  -5  15   4      193.44      187.86     30.06 o 
  -3  15   4       81.92       77.38     16.05 o 
  -1  15   4     2057.44     2055.88     53.53 o 
   1  15   4      264.52      294.03     20.25 o 
   3  15   4       68.06       83.89     19.46 o 
   5  15   4        9.27       34.99     20.12 o 
   7  15   4      278.20      242.42     40.90 o 
  -6  16   4     1060.98     1127.32     68.81 o 
  -4  16   4     1324.34     1148.22     47.14 o 
  -2  16   4     1820.58     1960.04     54.19 o 
   0  16   4     6411.80     6499.38     93.51 o 
   2  16   4       17.82       14.45     14.92 o 
   4  16   4       70.48       73.39     21.73 o 
   6  16   4      281.38      257.98     40.60 o 
  -7  17   4       64.75      109.50     47.07 o 
  -5  17   4      114.69      128.47     28.27 o 
  -3  17   4      390.60      324.30     29.26 o 
  -1  17   4     3164.98     3039.80     63.60 o 
   1  17   4      147.52      111.08     20.32 o 
   3  17   4      555.48      535.53     36.53 o 
   5  17   4      585.00      566.72     42.27 o 
   7  17   4      351.35      338.98     72.01 o 
  -6  18   4      864.56      791.32     57.92 o 
  -4  18   4     1770.67     1828.15     69.71 o 
  -2  18   4     3844.93     3963.42     75.03 o 
   0  18   4     8223.21     8097.74    137.42 o 
   2  18   4     4532.17     4664.66    108.75 o 
   4  18   4      655.54      615.27     41.86 o 
   6  18   4      538.46      631.55     48.05 o 
  -5  19   4        3.02       24.07     32.28 o 
  -3  19   4       39.68       30.68     17.04 o 
  -1  19   4        7.87        9.27     15.49 o 
   1  19   4      167.42      139.34     28.90 o 
   3  19   4       59.01       48.86     24.31 o 
   5  19   4       30.80       34.39     24.13 o 
  -6  20   4      353.17      416.09     79.64 o 
  -4  20   4     3439.94     3616.45     99.84 o 
  -2  20   4     3494.55     3607.66     76.10 o 
   0  20   4     1484.86     1439.31     54.92 o 
   2  20   4     2000.36     2100.15     96.39 o 
   4  20   4     1373.26     1334.28     69.71 o 
  -5  21   4      244.28      248.03     56.15 o 
  -3  21   4      116.85       81.41     24.30 o 
  -1  21   4      373.33      288.22     32.90 o 
   1  21   4       10.03      -20.95     20.95 o 
   3  21   4        3.83       25.25     22.97 o 
   5  21   4       15.31      -11.49     30.12 o 
  -4  22   4     1372.38     1218.25    105.54 o 
  -2  22   4      910.36      974.79     59.75 o 
   0  22   4      985.30      986.97     50.62 o 
   2  22   4      154.65      232.91     38.00 o 
   4  22   4      278.73      262.82     44.52 o 
  -3  23   4      212.51      253.39     34.73 o 
  -1  23   4       12.44       29.72     23.48 o 
   1  23   4      456.19      498.45     50.44 o 
   3  23   4      236.37      227.49     40.41 o 
  -4  24   4      180.60      228.99     76.93 o 
  -2  24   4      363.18      424.73     41.46 o 
   0  24   4       36.14       39.52     29.14 o 
   2  24   4      868.34      837.67     63.19 o 
  -3  25   4      220.76      194.93     42.28 o 
  -1  25   4      233.66      209.83     34.20 o 
   1  25   4       64.31       54.48     34.62 o 
   0  26   4     1004.65     1030.26     86.12 o 
  -9   1   5      526.13      507.88     69.06 o 
  -7   1   5     3028.01     3070.21     75.45 o 
  -5   1   5     8280.73     8281.83    115.86 o 
  -3   1   5    20153.91    20963.07    199.61 o 
  -1   1   5     4218.52     4093.48     47.27 o 
   1   1   5    17090.19    16865.81    132.22 o 
   3   1   5     9921.71    11186.12    107.25 o 
   5   1   5       17.78       11.00     15.29 o 
   7   1   5      420.52      429.63     36.87 o 
   9   1   5      907.99      841.85     55.18 o 
  -8   2   5       63.23       61.21     35.98 o 
  -6   2   5       27.52       37.26     16.34 o 
  -4   2   5      127.06      112.72     12.16 o 
  -2   2   5     2466.74     2919.98     39.65 o 
   0   2   5     4039.27     3972.77     41.70 o 
   2   2   5     4801.57     5007.62     53.75 o 
   4   2   5     1029.27     1170.49     38.42 o 
   6   2   5      255.79      227.08     34.49 o 
   8   2   5       11.24      -15.93     24.55 o 
  -9   3   5      386.92      487.49     69.65 o 
  -7   3   5     1632.53     1638.75     56.40 o 
  -5   3   5       27.91       12.69     13.45 o 
  -3   3   5    13630.89    13593.28    129.28 o 
  -1   3   5      732.94      626.84     14.82 o 
   1   3   5    11158.87    10962.26     87.90 o 
   3   3   5    21477.39    21437.70    179.07 o 
   5   3   5     6440.45     6425.61    109.06 o 
   7   3   5      484.96      512.06     38.59 o 
   9   3   5      912.36      914.56     71.63 o 
  -8   4   5      259.31      244.41     47.87 o 
  -6   4   5     1735.74     1801.90     54.42 o 
  -4   4   5       15.73       28.33     13.02 o 
  -2   4   5     2131.24     2219.18     36.48 o 
   0   4   5     2290.70     2343.90     31.48 o 
   2   4   5     1015.24     1191.17     25.31 o 
   4   4   5       15.30       14.99     10.06 o 
   6   4   5       84.26       76.64     20.81 o 
   8   4   5       89.22       95.33     32.16 o 
  -7   5   5     4966.03     4971.73     98.23 o 
  -5   5   5     3043.87     2968.98     65.41 o 
  -3   5   5     3755.91     3745.47     58.01 o 
  -1   5   5     3196.93     2812.32     35.67 o 
   1   5   5     9218.31     8961.63     77.39 o 
   3   5   5     1344.11     1363.73     34.99 o 
   5   5   5     2171.27     2099.81     69.45 o 
   7   5   5      525.12      559.69     55.19 o 
  -8   6   5        0.87       -8.23     30.65 o 
  -6   6   5       36.90       27.61     17.52 o 
  -4   6   5      483.98      566.87     24.06 o 
  -2   6   5       53.27       72.81      8.36 o 
   0   6   5       97.12       48.56      7.44 o 
   2   6   5      321.93      333.89     11.99 o 
   4   6   5      637.75      633.38     42.79 o 
   6   6   5      204.92      220.74     32.86 o 
   8   6   5       13.89       34.92     29.13 o 
  -9   7   5      571.98      435.38     65.76 o 
  -7   7   5     7061.43     6917.67    138.27 o 
  -5   7   5     5242.92     5527.80     84.47 o 
  -3   7   5     1590.41     1252.22     26.52 o 
  -1   7   5     1337.12     1076.20     23.24 o 
   1   7   5    11819.59    11879.21    100.05 o 
   3   7   5     7095.03     6488.57     80.21 o 
   5   7   5     2379.27     2283.52     71.54 o 
   7   7   5      721.59      701.74     50.97 o 
  -8   8   5       69.39       43.44     33.09 o 
  -6   8   5     2886.99     2742.71     80.40 o 
  -4   8   5     2176.35     2448.42     48.26 o 
  -2   8   5      420.66      592.21     19.28 o 
   0   8   5      300.87      279.44     13.91 o 
   2   8   5     2333.67     2292.40     39.06 o 
   4   8   5      930.18      952.05     58.23 o 
   6   8   5      180.04       91.06     44.56 o 
   8   8   5      245.24      203.40     51.31 o 
  -9   9   5       11.99      -11.14     37.82 o 
  -7   9   5      717.43      737.82     66.05 o 
  -5   9   5       93.83      105.52     18.56 o 
  -3   9   5     5281.73     5178.02     61.54 o 
  -1   9   5    11936.43    11851.50    110.53 o 
   1   9   5     7215.50     7323.10     73.03 o 
   3   9   5      162.59      126.00     18.28 o 
   5   9   5     2075.04     2123.77     58.58 o 
   7   9   5     1829.68     1673.54    149.69 o 
  -8  10   5       81.58      115.17     40.45 o 
  -6  10   5       32.22        7.35     17.91 o 
  -4  10   5     1440.24     1483.10     44.74 o 
  -2  10   5       23.56        6.21      7.92 o 
   0  10   5     1417.53     1446.63     29.74 o 
   2  10   5       63.16       73.83     13.71 o 
   4  10   5        3.54       -5.35     13.39 o 
   6  10   5       10.17       18.92     21.97 o 
   8  10   5        1.47       -0.89     30.25 o 
  -7  11   5      146.67      160.54     77.71 o 
  -5  11   5      151.11      159.83     21.89 o 
  -3  11   5     8896.12     9136.65    106.80 o 
  -1  11   5    11915.45    12101.57    107.77 o 
   1  11   5     6439.52     6746.05     76.16 o 
   3  11   5       17.07       25.33     17.10 o 
   5  11   5     2901.22     2986.99     72.28 o 
   7  11   5      331.31      418.40     49.82 o 
  -8  12   5       35.26       42.11     39.33 o 
  -6  12   5      209.58      208.66     33.23 o 
  -4  12   5      422.76      373.57     31.78 o 
  -2  12   5     2389.94     2491.33     48.36 o 
   0  12   5      574.12      544.07     20.97 o 
   2  12   5     3066.51     3145.80     59.23 o 
   4  12   5        5.59        2.62     14.69 o 
   6  12   5       97.38       79.06     27.27 o 
   8  12   5       14.45       17.44     37.66 o 
  -7  13   5     1864.12     2095.22    142.27 o 
  -5  13   5      609.30      819.03     51.25 o 
  -3  13   5    13153.48    12586.17    152.96 o 
  -1  13   5     5988.44     5644.49     68.21 o 
   1  13   5      944.04      848.74     28.18 o 
   3  13   5      641.68      655.17     35.46 o 
   5  13   5     2250.45     2301.45    114.95 o 
   7  13   5      259.19      236.70     52.19 o 
  -8  14   5        1.39      -17.61     42.20 o 
  -6  14   5      865.00      781.09     69.92 o 
  -4  14   5       11.55       -3.58     14.16 o 
  -2  14   5     1422.98     1302.37     46.93 o 
   0  14   5       61.87       58.90     12.47 o 
   2  14   5       81.24       77.61     17.78 o 
   4  14   5       32.36       54.19     19.57 o 
   6  14   5       18.73       15.28     29.57 o 
  -7  15   5      689.16      620.39     70.36 o 
  -5  15   5      225.22      298.42     30.90 o 
  -3  15   5      304.73      368.09     29.42 o 
  -1  15   5     5487.18     5335.88     89.24 o 
   1  15   5    11739.18    11841.71    121.14 o 
   3  15   5     1880.71     1890.52     57.55 o 
   5  15   5     3873.61     4018.63     91.86 o 
   7  15   5     1853.00     1795.41    147.30 o 
  -6  16   5       68.83       49.95     34.60 o 
  -4  16   5     1118.53     1037.53     61.38 o 
  -2  16   5      524.92      462.01     39.48 o 
   0  16   5     2206.83     2155.85     52.93 o 
   2  16   5      467.36      492.22     36.36 o 
   4  16   5      210.53      210.31     33.26 o 
   6  16   5      450.32      448.79     54.94 o 
  -7  17   5      754.55      824.95     83.39 o 
  -5  17   5     1045.88     1117.93     51.69 o 
  -3  17   5       19.49        0.30     24.58 o 
  -1  17   5     1119.77     1114.16     41.34 o 
   1  17   5     5778.65     5796.24    105.66 o 
   3  17   5     5780.98     5892.33    108.05 o 
   5  17   5     2905.83     3039.62     96.12 o 
  -6  18   5       28.96       25.39     27.03 o 
  -4  18   5      532.70      543.74     44.92 o 
  -2  18   5       79.34       64.09     19.24 o 
   0  18   5     3854.16     3672.96     73.76 o 
   2  18   5        2.69       14.93     20.57 o 
   4  18   5       50.63       10.70     20.31 o 
   6  18   5      431.57      404.75     42.46 o 
  -5  19   5      557.17      524.02     48.40 o 
  -3  19   5     3897.60     3788.92    101.26 o 
  -1  19   5     2511.74     2494.36     62.09 o 
   1  19   5      227.48      239.17     55.37 o 
   3  19   5      851.88      815.71     53.91 o 
   5  19   5       20.11       19.75     23.80 o 
  -6  20   5        0.61       -2.21     36.04 o 
  -4  20   5      273.22      256.95     39.25 o 
  -2  20   5        0.27       18.90     17.96 o 
   0  20   5      358.20      403.37     34.37 o 
   2  20   5       11.61       11.89     22.57 o 
   4  20   5       44.32       11.97     27.21 o 
  -5  21   5      506.34      488.47    127.68 o 
  -3  21   5      919.13      774.17     47.95 o 
  -1  21   5     2364.69     2491.93     65.78 o 
   1  21   5     2055.42     2014.92     90.74 o 
   3  21   5     1323.14     1289.13     69.28 o 
   5  21   5      505.67      492.88     55.01 o 
  -4  22   5        0.14       -4.45     23.63 o 
  -2  22   5      558.88      620.32     46.52 o 
   0  22   5       70.55       60.87     44.83 o 
   2  22   5       56.02       47.70     28.06 o 
   4  22   5        4.99       23.29     31.85 o 
  -3  23   5     1217.99     1416.06     65.11 o 
  -1  23   5     1211.67     1166.12     92.69 o 
   1  23   5      682.98      753.58     57.73 o 
   3  23   5       91.61       51.40     38.32 o 
  -2  24   5        0.23       17.09     26.70 o 
   0  24   5       18.91      -11.00     26.93 o 
   2  24   5      151.96      148.93     38.51 o 
  -1  25   5      807.47      769.98     52.35 o 
   1  25   5      807.05      747.31     62.92 o 
  -8   0   6      124.49       90.30     35.03 o 
  -6   0   6    12845.30    13088.08    444.70 o 
  -4   0   6     3977.14     4006.34    140.82 o 
  -2   0   6      213.57      108.66     29.38 o 
   0   0   6    13954.95    13709.02    176.05 o 
   2   0   6    35637.64    37881.54    359.10 o 
   4   0   6      205.05      287.70     34.19 o 
   6   0   6      190.68       73.00     40.21 o 
   8   0   6       77.12       29.14     35.27 o 
  -9   1   6       27.41       45.71     41.83 o 
  -7   1   6      465.31      461.31     36.76 o 
  -5   1   6       14.69       12.40     14.14 o 
  -3   1   6     1051.50     1335.61     37.64 o 
  -1   1   6     8942.28     9866.96     80.46 o 
   1   1   6      454.34      582.97     16.60 o 
   3   1   6      826.90      865.19     25.85 o 
   5   1   6      876.29      747.28     38.22 o 
   7   1   6        5.02        3.29     19.18 o 
  -8   2   6      611.11      664.08     44.44 o 
  -6   2   6     8289.25     7929.91    122.61 o 
  -4   2   6     2234.11     2058.96     54.22 o 
  -2   2   6    13291.53    13009.73    115.14 o 
   0   2   6     6918.23     6503.60     68.86 o 
   2   2   6    18422.64    18908.74    140.74 o 
   4   2   6      666.97      696.92     33.30 o 
   6   2   6     1078.17     1015.50     55.27 o 
   8   2   6      600.94      612.57     45.85 o 
  -9   3   6      268.67      192.70     40.71 o 
  -7   3   6     2785.23     2796.79     74.94 o 
  -5   3   6      436.81      521.40     31.57 o 
  -3   3   6     1991.40     2242.15     38.26 o 
  -1   3   6     6491.02     6958.65     63.61 o 
   1   3   6      866.07      835.26     19.76 o 
   3   3   6      553.06      603.07     29.36 o 
   5   3   6      116.73      124.98     21.81 o 
   7   3   6       94.91       94.66     29.02 o 
  -8   4   6      457.15      427.41     39.07 o 
  -6   4   6     5091.75     5299.13     98.04 o 
  -4   4   6     5206.22     4898.68     81.89 o 
  -2   4   6     9609.31     9774.62     96.15 o 
   0   4   6    15536.51    15580.53    119.55 o 
   2   4   6    22931.87    22187.62    183.38 o 
   4   4   6     4303.31     4247.22     77.54 o 
   6   4   6     2033.05     2039.46     62.17 o 
   8   4   6      710.01      820.77    107.03 o 
  -9   5   6       46.54       27.44     39.74 o 
  -7   5   6      600.93      683.57     42.03 o 
  -5   5   6      149.70      144.32     20.81 o 
  -3   5   6      788.20      796.10     26.49 o 
  -1   5   6     9299.22    10198.32     87.07 o 
   1   5   6     1925.27     1903.95     30.95 o 
   3   5   6     1044.97     1025.11     30.42 o 
   5   5   6        8.79        0.92     15.60 o 
   7   5   6       57.85       74.47     26.74 o 
  -8   6   6       19.80       11.70     31.70 o 
  -6   6   6     1569.16     1537.20     53.16 o 
  -4   6   6     6431.82     6092.49     79.09 o 
  -2   6   6      331.89      199.31     16.64 o 
   0   6   6     2059.15     1888.89     31.45 o 
   2   6   6     2372.97     2169.00     38.90 o 
   4   6   6     1692.67     1782.24     56.80 o 
   6   6   6     1756.11     1785.01     68.98 o 
   8   6   6      528.74      593.19     90.11 o 
  -9   7   6      144.62      208.59     51.74 o 
  -7   7   6      375.62      353.04     39.34 o 
  -5   7   6     1252.33     1168.00     44.29 o 
  -3   7   6     1761.32     1974.96     59.01 o 
  -1   7   6      209.03      263.17     13.82 o 
   1   7   6      413.36      444.91     16.74 o 
   3   7   6       71.51       53.34     16.30 o 
   5   7   6      288.52      292.26     33.63 o 
   7   7   6      693.80      583.84     49.67 o 
  -8   8   6      934.26     1052.48     80.87 o 
  -6   8   6     2958.50     2885.46    109.53 o 
  -4   8   6     4119.31     4073.42     82.68 o 
  -2   8   6    12387.59    11922.71    115.35 o 
   0   8   6     2752.73     2673.23     45.19 o 
   2   8   6     3139.15     3066.63     63.10 o 
   4   8   6     1682.57     1592.60     48.53 o 
   6   8   6     1001.14      859.66     64.96 o 
   8   8   6      547.78      459.56     52.22 o 
  -9   9   6       18.21       12.18     53.55 o 
  -7   9   6       63.91       78.56     30.23 o 
  -5   9   6      452.54      445.64     38.30 o 
  -3   9   6     1217.44     1190.49     33.80 o 
  -1   9   6      407.58      392.90     28.01 o 
   1   9   6      326.49      387.74     19.21 o 
   3   9   6       11.93       23.24     14.06 o 
   5   9   6      410.19      394.81     39.16 o 
   7   9   6      740.01      646.97     52.96 o 
  -8  10   6     1089.40     1056.95     85.07 o 
  -6  10   6     5612.15     5814.67    126.59 o 
  -4  10   6     2417.42     2454.13     59.07 o 
  -2  10   6     2505.79     2440.54     44.98 o 
   0  10   6     7224.60     7376.79     77.02 o 
   2  10   6    11090.89    11073.02    122.21 o 
   4  10   6     1053.37     1076.00     48.49 o 
   6  10   6      283.33      279.90     36.70 o 
   8  10   6       14.96       -3.07     33.62 o 
  -7  11   6      540.63      513.74     74.71 o 
  -5  11   6      529.79      509.28     41.41 o 
  -3  11   6      142.08      156.11     20.47 o 
  -1  11   6      804.63      854.03     25.71 o 
   1  11   6        2.57       -0.50      8.90 o 
   3  11   6       28.62       19.58     13.60 o 
   5  11   6      482.44      481.71     35.01 o 
   7  11   6       24.37       33.87     26.24 o 
  -8  12   6      889.38      878.43    133.48 o 
  -6  12   6     1550.25     1561.61     83.31 o 
  -4  12   6       24.65       11.08     14.79 o 
  -2  12   6     2833.12     2778.95     51.90 o 
   0  12   6       20.74       25.62     10.76 o 
   2  12   6      766.28      860.55     33.98 o 
   4  12   6      149.94      200.50     25.18 o 
   6  12   6      347.11      336.66     43.22 o 
  -7  13   6      463.41      502.25     64.01 o 
  -5  13   6     1531.54     1608.11     54.31 o 
  -3  13   6      520.51      464.51     43.75 o 
  -1  13   6     2607.93     2597.60     45.83 o 
   1  13   6       27.86       14.81     12.39 o 
   3  13   6        2.79        0.79     15.05 o 
   5  13   6        2.99       20.09     18.64 o 
   7  13   6        2.89      -28.97     28.97 o 
  -8  14   6     1219.77     1228.36     98.44 o 
  -6  14   6     1503.31     1550.69     71.97 o 
  -4  14   6      282.80      288.18     28.65 o 
  -2  14   6     6025.87     5904.79    116.67 o 
   0  14   6      695.23      665.53     29.17 o 
   2  14   6     6633.68     6645.52     97.01 o 
   4  14   6     2284.24     2345.30     67.14 o 
   6  14   6      351.62      354.65     47.22 o 
  -7  15   6        0.26      -38.67     68.24 o 
  -5  15   6      138.66      122.85     27.59 o 
  -3  15   6     1623.96     1393.27     53.87 o 
  -1  15   6     1936.25     1927.28     53.36 o 
   1  15   6      833.39      957.33     37.74 o 
   3  15   6       38.52       34.47     17.91 o 
   5  15   6       10.02       -3.25     19.82 o 
   7  15   6       14.11        1.28     42.88 o 
  -6  16   6      579.88      567.13     64.48 o 
  -4  16   6     2884.18     2716.37     71.49 o 
  -2  16   6      631.37      673.15     43.42 o 
   0  16   6      761.89      749.73     34.63 o 
   2  16   6      745.02      790.20     47.82 o 
   4  16   6     1915.76     2012.27     64.67 o 
   6  16   6     2520.15     2480.43     93.52 o 
  -7  17   6        0.20      -16.00     56.54 o 
  -5  17   6      850.55      819.67     46.91 o 
  -3  17   6       28.00       14.82     19.79 o 
  -1  17   6      254.15      215.71     26.03 o 
   1  17   6      118.73      112.37     27.73 o 
   3  17   6       13.61       21.22     20.08 o 
   5  17   6     1604.42     1654.71     65.66 o 
  -6  18   6      280.40      253.36     53.51 o 
  -4  18   6      949.69     1136.90     60.54 o 
  -2  18   6     1478.51     1395.95     62.87 o 
   0  18   6     1305.72     1341.61     47.06 o 
   2  18   6       15.19       27.63     21.69 o 
   4  18   6      277.49      262.75     33.82 o 
   6  18   6      447.22      373.12     64.13 o 
  -5  19   6      382.82      439.41     47.05 o 
  -3  19   6       56.75        7.73     22.38 o 
  -1  19   6       50.88       23.03     16.46 o 
   1  19   6      387.75      352.15     38.93 o 
   3  19   6      207.40      193.26     34.28 o 
   5  19   6      499.79      421.41     54.32 o 
  -4  20   6     2452.15     2448.61     87.67 o 
  -2  20   6     1105.91     1042.18     52.57 o 
   0  20   6      849.94      860.98     48.15 o 
   2  20   6      549.46      605.82     92.31 o 
   4  20   6      672.46      617.65     55.14 o 
  -5  21   6       88.75       -7.09     30.59 o 
  -3  21   6      653.74      788.39     50.25 o 
  -1  21   6       20.12       25.65     19.36 o 
   1  21   6       33.32        1.68     21.62 o 
   3  21   6        2.62      -12.46     24.67 o 
  -4  22   6     1214.03     1129.64     80.22 o 
  -2  22   6      858.01      936.06     54.32 o 
   0  22   6     1508.23     1627.17     74.37 o 
   2  22   6      887.11      953.74     69.26 o 
   4  22   6      628.18      598.98     59.29 o 
  -3  23   6      122.68       47.98     27.66 o 
  -1  23   6        1.01      -11.93     25.28 o 
   1  23   6       29.70        4.46     28.25 o 
   3  23   6       44.68       65.24     35.66 o 
  -2  24   6      585.13      570.45     78.91 o 
   0  24   6      940.14      885.23     82.76 o 
   2  24   6     2037.51     2142.78    212.05 o 
  -1  25   6       18.30      -21.26     38.33 o 
   1  25   6      159.10      167.01     72.49 o 
  -9   1   7       77.72       10.59     30.29 o 
  -7   1   7     1144.50     1260.74     74.22 o 
  -5   1   7     6673.35     6789.79    108.40 o 
  -3   1   7     2659.61     2784.07     57.26 o 
  -1   1   7     4859.09     4499.65     48.55 o 
   1   1   7     6915.60     6682.91     66.57 o 
   3   1   7     1099.63     1152.27     38.30 o 
   5   1   7     9066.14     9027.35    180.16 o 
   7   1   7     3060.44     3280.00     91.77 o 
  -8   2   7        0.01       11.05     20.54 o 
  -6   2   7     1967.91     1942.21    112.94 o 
  -4   2   7     1166.87     1329.92     42.96 o 
  -2   2   7     2172.49     2577.12     40.63 o 
   0   2   7      272.51      377.16     14.95 o 
   2   2   7       12.93       19.99      8.76 o 
   4   2   7       12.57       -9.32     12.22 o 
   6   2   7        2.35       15.37     19.28 o 
   8   2   7       86.90      107.44     31.88 o 
  -9   3   7     1233.26     1219.08    138.81 o 
  -7   3   7     3176.57     3329.44     88.01 o 
  -5   3   7     1623.61     1696.67     52.25 o 
  -3   3   7     9460.25     8970.46    115.33 o 
  -1   3   7     5977.03     5709.80     58.16 o 
   1   3   7     1549.81     1337.72     26.59 o 
   3   3   7     2088.95     1980.67     37.21 o 
   5   3   7      191.71      183.52     25.06 o 
   7   3   7       20.10       12.78     22.92 o 
  -8   4   7      480.66      408.67     78.68 o 
  -6   4   7      370.83      441.04     34.81 o 
  -4   4   7     1319.98     1331.78     43.62 o 
  -2   4   7      852.66     1071.01     41.32 o 
   0   4   7      131.17      180.76     11.80 o 
   2   4   7      605.71      590.56     23.30 o 
   4   4   7       15.77       17.81     14.48 o 
   6   4   7        0.83       -8.38     17.78 o 
   8   4   7      157.48      131.53     39.88 o 
  -9   5   7      556.58      539.81     70.68 o 
  -7   5   7       22.29       15.52     18.68 o 
  -5   5   7      267.96      227.39     25.45 o 
  -3   5   7     1297.94     1151.82     30.76 o 
  -1   5   7     2411.06     2086.47     33.11 o 
   1   5   7     5907.25     5717.21     79.59 o 
   3   5   7     3323.45     3284.07     51.10 o 
   5   5   7     3370.97     3292.26     76.09 o 
   7   5   7      942.97     1092.49     64.15 o 
  -8   6   7       23.01       29.95     26.29 o 
  -6   6   7        2.69        4.54     16.76 o 
  -4   6   7      137.93      162.72     21.36 o 
  -2   6   7      688.36      709.68     24.87 o 
   0   6   7      599.69      568.45     22.59 o 
   2   6   7      966.67      916.35     40.91 o 
   4   6   7      129.81      100.63     18.96 o 
   6   6   7       50.13       45.06     29.89 o 
   8   6   7      122.29       75.72     36.73 o 
  -9   7   7      269.05      310.83     65.08 o 
  -7   7   7     1188.72     1220.01     63.62 o 
  -5   7   7       82.07       50.98     17.41 o 
  -3   7   7      707.96      717.42     27.01 o 
  -1   7   7     8439.77     8627.35     82.68 o 
   1   7   7    12571.00    12583.52    111.36 o 
   3   7   7     2720.28     2681.02     51.88 o 
   5   7   7      913.49      995.49     53.12 o 
   7   7   7      606.09      619.85     52.14 o 
  -8   8   7      439.87      375.21     57.47 o 
  -6   8   7      310.71      323.64     42.70 o 
  -4   8   7     1832.16     1643.35     49.79 o 
  -2   8   7     2345.46     2540.65     67.82 o 
   0   8   7     4441.21     4712.09     57.69 o 
   2   8   7     1240.54     1316.07     32.53 o 
   4   8   7        0.45       -3.58     13.22 o 
   6   8   7        1.23       12.87     23.77 o 
   8   8   7       14.97      -33.41     33.41 o 
  -7   9   7     3794.83     3981.40    109.90 o 
  -5   9   7     7869.69     7592.45    140.20 o 
  -3   9   7    15190.25    15027.69    147.23 o 
  -1   9   7     5606.51     5442.36     63.96 o 
   1   9   7      975.81      866.10     28.77 o 
   3   9   7      916.38      950.57     47.74 o 
   5   9   7     1385.74     1506.88    108.27 o 
   7   9   7      264.28      309.63     42.55 o 
  -8  10   7       37.93       42.91     36.00 o 
  -6  10   7      103.31      121.06     29.18 o 
  -4  10   7       11.54       17.65     12.78 o 
  -2  10   7     1815.07     1712.52     40.52 o 
   0  10   7        9.76        9.25      8.97 o 
   2  10   7      565.41      512.21     26.72 o 
   4  10   7       34.77       36.37     16.97 o 
   6  10   7       82.98       60.39     36.38 o 
  -7  11   7      823.11      920.60     59.70 o 
  -5  11   7     9364.31     9064.49    160.52 o 
  -3  11   7    17582.14    17555.71    169.05 o 
  -1  11   7     3773.25     3689.05     53.75 o 
   1  11   7      818.48      762.51     33.77 o 
   3  11   7     1575.76     1633.33     50.56 o 
   5  11   7     2503.32     2415.00     82.37 o 
   7  11   7       64.62       52.14     33.09 o 
  -8  12   7      137.77      163.19     54.27 o 
  -6  12   7       91.08       77.68     26.35 o 
  -4  12   7      616.73      572.48     34.26 o 
  -2  12   7       75.61       68.21     16.84 o 
   0  12   7      964.57     1012.04     31.18 o 
   2  12   7       33.62       26.82     13.93 o 
   4  12   7      197.84      188.38     25.72 o 
   6  12   7       62.15       33.44     28.64 o 
  -7  13   7      151.43      186.77     47.88 o 
  -5  13   7      651.96      634.67     61.98 o 
  -3  13   7     3577.34     3406.85     97.99 o 
  -1  13   7      966.12     1068.29     31.34 o 
   1  13   7      239.82      252.66     22.73 o 
   3  13   7     5348.61     5377.87    132.50 o 
   5  13   7     2823.27     2837.36    126.83 o 
   7  13   7       70.50       53.42     36.05 o 
  -6  14   7       85.91       86.71     29.77 o 
  -4  14   7      291.42      301.25     29.45 o 
  -2  14   7       89.78       84.28     19.75 o 
   0  14   7      207.56      228.58     28.39 o 
   2  14   7        3.74        2.92     13.95 o 
   4  14   7       29.31       11.38     18.23 o 
   6  14   7        0.09      -13.81     25.68 o 
  -7  15   7      654.76      801.18     80.99 o 
  -5  15   7     1295.98     1698.92     73.44 o 
  -3  15   7     2055.58     1999.18     78.38 o 
  -1  15   7     2559.94     2341.89     59.45 o 
   1  15   7     1007.15     1111.05     54.34 o 
   3  15   7       40.83       43.76     19.27 o 
   5  15   7      389.13      438.34     39.27 o 
  -6  16   7       23.36        5.89     28.41 o 
  -4  16   7      555.12      525.80     37.73 o 
  -2  16   7      273.60      249.34     32.59 o 
   0  16   7      126.16      144.61     23.78 o 
   2  16   7      152.73      172.40     26.09 o 
   4  16   7      255.55      217.08     43.02 o 
   6  16   7        0.14      -15.41     30.87 o 
  -7  17   7      916.40      862.14    125.65 o 
  -5  17   7     1340.82     1517.02     74.23 o 
  -3  17   7     1757.64     1448.38     63.97 o 
  -1  17   7     3574.39     3513.33     78.23 o 
   1  17   7     5452.32     5479.60    105.49 o 
   3  17   7      471.27      524.67     44.53 o 
   5  17   7        8.20       -7.23     22.39 o 
  -6  18   7        5.95       36.69     39.11 o 
  -4  18   7       36.16       55.43     26.84 o 
  -2  18   7     1433.39     1452.38     64.33 o 
   0  18   7     1522.42     1561.66     58.30 o 
   2  18   7      859.40      906.47     89.15 o 
   4  18   7       10.58       34.76     23.73 o 
  -5  19   7      133.91      140.41     45.48 o 
  -3  19   7     3345.78     3518.26    100.74 o 
  -1  19   7     1237.57     1241.17     64.34 o 
   1  19   7      850.77      929.41     50.43 o 
   3  19   7     4099.77     4258.46    140.75 o 
   5  19   7      780.18      740.93     52.51 o 
  -4  20   7       82.51       76.04     29.25 o 
  -2  20   7       25.73       23.89     22.15 o 
   0  20   7      109.50       65.36     23.91 o 
   2  20   7      167.94      216.27     37.08 o 
   4  20   7        1.81       14.43     28.44 o 
  -5  21   7     2164.82     2665.28    182.67 o 
  -3  21   7     3039.55     3102.86    100.20 o 
  -1  21   7     1580.04     1648.35     78.09 o 
   1  21   7      556.12      532.73     49.52 o 
   3  21   7      100.31      104.51     34.23 o 
  -4  22   7      102.37      179.94     40.11 o 
  -2  22   7       95.08      150.26     31.64 o 
   0  22   7       31.47       33.93     24.14 o 
   2  22   7      111.08      162.07     37.96 o 
  -3  23   7      348.20      321.08     42.34 o 
  -1  23   7      283.04      286.47     47.50 o 
   1  23   7      361.80      343.04     46.90 o 
  -2  24   7      591.26      643.54     53.45 o 
   0  24   7      171.42      197.55     55.00 o 
  -8   0   8     1693.61     1663.15     94.93 o 
  -6   0   8     7422.43     7498.85    176.23 o 
  -4   0   8     4122.49     4041.53    111.08 o 
  -2   0   8    13205.33    12994.21    206.57 o 
   0   0   8    14023.58    13688.49    192.62 o 
   2   0   8     2738.17     2818.27     81.11 o 
   4   0   8     4322.67     4574.75    121.58 o 
   6   0   8     1556.53     1540.73     84.82 o 
   8   0   8      713.56      608.05     71.19 o 
  -9   1   8      149.47       86.41     30.50 o 
  -7   1   8       47.04       61.55     21.85 o 
  -5   1   8       43.39       88.38     20.06 o 
  -3   1   8      718.11      677.85     36.16 o 
  -1   1   8      934.59     1208.44     42.16 o 
   1   1   8     3149.55     3316.73     45.42 o 
   3   1   8      548.75      566.53     30.91 o 
   5   1   8      387.02      370.30     32.35 o 
   7   1   8      129.18       59.75     26.11 o 
  -8   2   8     1506.86     1692.51    124.58 o 
  -6   2   8     4089.10     4151.87     89.82 o 
  -4   2   8       56.28       58.41     15.99 o 
  -2   2   8    15640.94    15304.84    138.20 o 
   0   2   8     2942.69     2943.41     45.29 o 
   2   2   8     1969.70     1959.44     40.27 o 
   4   2   8       26.92       15.65     15.79 o 
   6   2   8     1905.68     2028.44     66.23 o 
   8   2   8      157.76      188.52     37.90 o 
  -9   3   8        1.91       -8.00     29.68 o 
  -7   3   8        0.13        0.74     20.17 o 
  -5   3   8     3437.14     3065.77     72.30 o 
  -3   3   8     3961.59     4199.01     78.65 o 
  -1   3   8     5856.64     6452.62     79.12 o 
   1   3   8       59.64       70.02      9.84 o 
   3   3   8      359.14      357.51     27.74 o 
   5   3   8      218.89      185.70     25.83 o 
   7   3   8        3.63      -15.17     22.24 o 
  -8   4   8     2257.13     2401.10     88.59 o 
  -6   4   8     2419.05     2350.32     77.33 o 
  -4   4   8      141.15      196.42     29.38 o 
  -2   4   8     4861.88     4647.23     63.24 o 
   0   4   8     2206.28     2027.23     34.86 o 
   2   4   8     1296.13     1295.90     34.33 o 
   4   4   8      841.86      837.37     39.60 o 
   6   4   8     1246.20     1284.70     55.51 o 
   8   4   8       49.97       81.35     37.80 o 
  -9   5   8       59.15       57.02     47.38 o 
  -7   5   8      173.70      196.51     39.54 o 
  -5   5   8      863.92      842.53     41.63 o 
  -3   5   8      620.93      708.29     33.19 o 
  -1   5   8     1158.19     1222.14     26.83 o 
   1   5   8     2548.41     2793.45     42.49 o 
   3   5   8      345.12      291.45     19.21 o 
   5   5   8      318.06      261.92     33.79 o 
   7   5   8        1.16        2.50     29.66 o 
  -8   6   8     1546.15     1546.34     76.28 o 
  -6   6   8     5910.25     5754.08    108.72 o 
  -4   6   8     3806.60     3651.14     75.34 o 
  -2   6   8     1932.26     1813.35     51.92 o 
   0   6   8     8269.00     7901.38     79.94 o 
   2   6   8     8503.28     8219.16     96.78 o 
   4   6   8     3135.24     3086.90     71.10 o 
   6   6   8     1278.91     1321.83     66.12 o 
  -7   7   8        2.80        4.52     31.47 o 
  -5   7   8      233.59      159.54     24.19 o 
  -3   7   8     1179.75     1086.98     57.87 o 
  -1   7   8      307.22      342.96     16.82 o 
   1   7   8     1847.48     1841.10     40.83 o 
   3   7   8      199.20      182.54     25.65 o 
   5   7   8        6.96      -20.23     20.23 o 
   7   7   8       53.88       49.38     30.27 o 
  -8   8   8      386.02      468.71     91.48 o 
  -6   8   8     2699.19     2676.74     73.71 o 
  -4   8   8     1396.86     1601.04     50.75 o 
  -2   8   8     4216.31     4009.05     62.75 o 
   0   8   8     1050.03     1019.77     42.89 o 
   2   8   8     3595.73     3732.87     60.04 o 
   4   8   8     1323.96     1328.86     85.59 o 
   6   8   8      713.36      790.49     55.54 o 
  -7   9   8       17.48        9.72     23.21 o 
  -5   9   8     1361.61     1354.18     52.09 o 
  -3   9   8      545.30      641.82     28.02 o 
  -1   9   8      137.58      139.73     13.62 o 
   1   9   8      780.02      679.50     31.06 o 
   3   9   8      215.80      213.86     21.20 o 
   5   9   8        1.78       22.79     23.42 o 
   7   9   8      249.90      214.61     41.01 o 
  -8  10   8      327.52      328.34     62.04 o 
  -6  10   8     1094.21     1183.26     63.12 o 
  -4  10   8      848.83      853.95     40.97 o 
  -2  10   8     4048.97     3911.49     64.59 o 
   0  10   8     3971.55     3974.72     56.60 o 
   2  10   8     2002.17     2059.52     49.50 o 
   4  10   8      118.17      112.11     26.00 o 
   6  10   8      586.61      596.36     89.21 o 
  -7  11   8      250.90      242.02     46.61 o 
  -5  11   8      979.52     1061.30     57.39 o 
  -3  11   8      280.38      301.78     22.84 o 
  -1  11   8      214.84      204.76     19.42 o 
   1  11   8      471.81      518.05     30.41 o 
   3  11   8      491.39      461.21     32.43 o 
   5  11   8        4.01        3.88     22.33 o 
   7  11   8       19.08       10.80     32.76 o 
  -8  12   8      666.91      505.88     95.88 o 
  -6  12   8     1306.83     1409.51     70.07 o 
  -4  12   8     2120.52     2590.82     80.85 o 
  -2  12   8    13292.99    12650.06    150.28 o 
   0  12   8     3554.36     3616.50     61.98 o 
   2  12   8     4576.23     4764.41     80.72 o 
   4  12   8      896.00      903.23     45.31 o 
   6  12   8     1310.24     1402.69    119.58 o 
  -7  13   8        0.19       -4.35     24.96 o 
  -5  13   8      818.89      707.27     52.26 o 
  -3  13   8     3432.16     3305.40     73.03 o 
  -1  13   8     3434.38     3308.13     79.84 o 
   1  13   8      154.71      147.30     19.84 o 
   3  13   8      170.50      169.00     25.14 o 
   5  13   8        8.29       37.29     25.15 o 
  -6  14   8      194.16      207.55     37.73 o 
  -4  14   8      285.46      350.11     38.86 o 
  -2  14   8     4422.41     4551.00     86.76 o 
   0  14   8      726.10      790.54     37.66 o 
   2  14   8     3904.93     4131.00     78.42 o 
   4  14   8      363.41      326.65     34.05 o 
   6  14   8      416.26      356.97     64.14 o 
  -7  15   8        0.86       72.16     43.13 o 
  -5  15   8      194.30      180.47     35.29 o 
  -3  15   8      699.11      644.43     38.43 o 
  -1  15   8     1827.17     1686.88     62.33 o 
   1  15   8      936.60      975.69     40.66 o 
   3  15   8        0.12       -9.69     17.05 o 
   5  15   8       65.27       33.48     28.49 o 
  -6  16   8      942.99      898.35    102.80 o 
  -4  16   8     1493.71     1752.90    138.60 o 
  -2  16   8      109.60       90.74     27.45 o 
   0  16   8     1912.47     1971.99     68.57 o 
   2  16   8     6416.69     6638.30    106.21 o 
   4  16   8     1878.52     1736.52    109.57 o 
   6  16   8      624.69      507.62    105.54 o 
  -5  17   8        7.36       27.99     33.52 o 
  -3  17   8      505.72      487.19     63.91 o 
  -1  17   8      335.28      312.53     36.81 o 
   1  17   8     1618.99     1560.38     62.89 o 
   3  17   8       50.63       44.58     23.01 o 
   5  17   8      300.24      329.79     46.45 o 
  -6  18   8     1616.73     1712.39    356.84 o 
  -4  18   8     1622.75     1742.58     94.92 o 
  -2  18   8     2003.47     1872.77     72.83 o 
   0  18   8     1742.82     1899.24     83.68 o 
   2  18   8      739.49      728.88     52.46 o 
   4  18   8     2152.80     2153.20     73.72 o 
  -5  19   8       25.91        7.50     40.59 o 
  -3  19   8      262.45      304.62     46.66 o 
  -1  19   8      352.32      349.91     71.45 o 
   1  19   8      704.96      617.05     44.20 o 
   3  19   8       69.99       78.97     44.13 o 
  -4  20   8      721.38      674.11     72.28 o 
  -2  20   8     1060.86     1114.99     64.04 o 
   0  20   8     1230.94     1284.43     87.19 o 
   2  20   8      339.43      393.33     45.74 o 
   4  20   8      619.00      599.80     72.79 o 
  -3  21   8       14.06       47.35     30.49 o 
  -1  21   8      978.34     1028.21     66.49 o 
   1  21   8        2.04      -17.84     22.99 o 
   3  21   8       22.76       46.61     33.49 o 
  -4  22   8     1218.50     1173.95    113.95 o 
  -2  22   8      427.57      468.06     45.29 o 
   0  22   8      723.45      763.69     62.23 o 
   2  22   8      339.96      380.00     49.86 o 
  -3  23   8        0.46       -9.27     26.40 o 
  -1  23   8       53.85       40.43     35.72 o 
   1  23   8       19.56       18.47     29.21 o 
   0  24   8      945.51     1128.90    128.55 o 
  -9   1   9     1407.34     1202.80     65.40 o 
  -7   1   9     2289.11     2324.69     73.25 o 
  -5   1   9     8812.55     8476.41    136.69 o 
  -3   1   9     2154.48     1970.71     53.23 o 
  -1   1   9     7910.16     7616.02     98.29 o 
   1   1   9     1651.78     1829.62     34.91 o 
   3   1   9     3056.22     3308.26     70.28 o 
   5   1   9      366.25      420.17     35.20 o 
   7   1   9       20.89       -5.51     24.45 o 
  -8   2   9        0.18        3.43     22.77 o 
  -6   2   9      867.16      795.73     69.33 o 
  -4   2   9     3035.73     2968.45     74.08 o 
  -2   2   9       17.21       33.23     13.38 o 
   0   2   9     1089.19     1225.44     28.41 o 
   2   2   9      534.78      490.44     28.33 o 
   4   2   9      351.68      336.48     37.19 o 
   6   2   9      305.23      300.76     34.61 o 
  -9   3   9      309.76      352.12     44.31 o 
  -7   3   9      337.03      401.28     39.44 o 
  -5   3   9      635.11      636.70     42.97 o 
  -3   3   9     2930.12     2674.49     62.83 o 
  -1   3   9     7531.09     7502.02     87.98 o 
   1   3   9     1507.99     1460.01     43.76 o 
   3   3   9     8104.91     8208.73    118.19 o 
   5   3   9     2144.91     2187.83     66.51 o 
   7   3   9      829.83      770.46     51.73 o 
  -8   4   9      204.63      167.42     33.51 o 
  -6   4   9     1127.48      949.71     67.63 o 
  -4   4   9       88.51       83.04     19.28 o 
  -2   4   9      170.46      218.03     21.65 o 
   0   4   9     3868.53     4070.09     56.11 o 
   2   4   9       11.94       16.54     10.87 o 
   4   4   9      150.05      127.78     26.70 o 
   6   4   9       43.71       37.16     21.58 o 
  -7   5   9      213.95      225.00     32.65 o 
  -5   5   9     4450.97     4380.34    150.55 o 
  -3   5   9    12379.65    11758.42    148.02 o 
  -1   5   9     6627.05     6644.76     83.26 o 
   1   5   9     5299.04     5157.32     72.16 o 
   3   5   9     3918.93     3997.51     92.16 o 
   5   5   9     1660.71     1631.54    103.23 o 
   7   5   9      283.17      268.51     44.51 o 
  -8   6   9       62.42        8.91     28.72 o 
  -6   6   9      136.57       48.68     21.21 o 
  -4   6   9       46.35       68.67     23.13 o 
  -2   6   9      782.07      852.09     34.18 o 
   0   6   9      748.30      733.41     24.08 o 
   2   6   9        7.33       16.17     11.11 o 
   4   6   9       60.03       26.37     17.35 o 
   6   6   9        1.84       -7.85     23.46 o 
  -7   7   9      954.52      979.61     61.68 o 
  -5   7   9     2501.31     2271.13     65.51 o 
  -3   7   9     8722.13     8108.31    123.68 o 
  -1   7   9     7119.26     6858.23     87.35 o 
   1   7   9     1861.81     1788.18     43.18 o 
   3   7   9      414.47      383.30     30.05 o 
   5   7   9      567.88      532.77     78.01 o 
   7   7   9      496.23      447.82     53.52 o 
  -8   8   9        0.55       21.57     29.08 o 
  -6   8   9      675.74      825.56     62.46 o 
  -4   8   9     1128.41     1089.46     46.21 o 
  -2   8   9       18.46       32.20     12.67 o 
   0   8   9        2.32       -8.23      8.54 o 
   2   8   9      855.19      931.25     33.66 o 
   4   8   9      440.54      447.62     40.36 o 
   6   8   9       55.16       12.87     35.44 o 
  -7   9   9     1079.47     1239.26     69.86 o 
  -5   9   9     2067.26     2003.86     63.17 o 
  -3   9   9      424.09      498.66     32.51 o 
  -1   9   9      388.20      357.05     22.96 o 
   1   9   9     1875.31     1891.24     44.61 o 
   3   9   9     2937.90     2820.60     60.42 o 
   5   9   9      507.47      497.58     45.78 o 
   7   9   9      268.01      169.08     47.99 o 
  -8  10   9      172.76      216.04     49.87 o 
  -6  10   9       11.19       19.50     22.96 o 
  -4  10   9       57.88       71.37     19.81 o 
  -2  10   9       99.95      110.60     23.32 o 
   0  10   9     1627.51     1606.01     65.10 o 
   2  10   9        0.45        8.78     12.72 o 
   4  10   9      100.57       66.70     23.37 o 
   6  10   9       70.16       26.19     27.02 o 
  -7  11   9      226.89      242.97     39.63 o 
  -5  11   9     4263.02     4093.82    107.77 o 
  -3  11   9      101.13       99.24     21.26 o 
  -1  11   9      199.60      192.89     23.87 o 
   1  11   9      551.65      538.89     32.13 o 
   3  11   9     2222.10     2117.72     74.90 o 
   5  11   9       64.80       75.90     27.39 o 
  -6  12   9        5.55        0.38     22.88 o 
  -4  12   9      484.29      510.49     43.98 o 
  -2  12   9       31.53       20.94     13.75 o 
   0  12   9        0.17       12.58     13.83 o 
   2  12   9      631.01      648.13     33.60 o 
   4  12   9        2.10       10.14     21.76 o 
   6  12   9       48.69       28.89     31.90 o 
  -7  13   9     1930.40     2072.48    155.89 o 
  -5  13   9     3684.76     3705.65    106.07 o 
  -3  13   9     1150.62     1237.14    109.89 o 
  -1  13   9     2767.20     2784.04     77.15 o 
   1  13   9     1112.88     1230.52     47.39 o 
   3  13   9     3401.90     3375.95     80.73 o 
   5  13   9       20.97       31.85     35.30 o 
  -6  14   9       22.27       12.73     26.08 o 
  -4  14   9       40.22       23.12     24.02 o 
  -2  14   9       63.60       29.43     19.93 o 
   0  14   9     2349.83     2285.60    122.28 o 
   2  14   9      176.81      168.88     23.26 o 
   4  14   9        9.03       -0.02     23.70 o 
   6  14   9        6.38        9.89     33.20 o 
  -7  15   9      118.99      105.44     49.58 o 
  -5  15   9     1109.96     1161.46     66.80 o 
  -3  15   9      745.36      598.29     59.28 o 
  -1  15   9     1347.55     1371.78     80.26 o 
   1  15   9     1901.86     2002.15     56.03 o 
   3  15   9     2400.06     2257.68     85.63 o 
   5  15   9     1448.28     1415.71    156.48 o 
  -6  16   9        4.68       11.33     41.30 o 
  -4  16   9      132.64      231.17     46.68 o 
  -2  16   9     1065.76      988.54     53.89 o 
   0  16   9        0.39       -9.77     24.61 o 
   2  16   9      140.78      138.54     24.73 o 
   4  16   9       14.34        4.14     22.56 o 
  -5  17   9      499.67      532.62     69.30 o 
  -3  17   9      637.19      633.22     48.67 o 
  -1  17   9      367.59      422.76     52.80 o 
   1  17   9     1158.98     1239.60     58.42 o 
   3  17   9       11.43       29.11     22.54 o 
   5  17   9      341.70      330.96     49.54 o 
  -6  18   9      213.57      245.69     79.83 o 
  -4  18   9       67.51       39.67     33.52 o 
  -2  18   9       38.21       88.77     27.40 o 
   0  18   9      319.47      359.56     51.08 o 
   2  18   9      180.61      137.56     32.79 o 
   4  18   9      118.34       47.33     30.58 o 
  -5  19   9     1169.43     1105.13     89.12 o 
  -3  19   9     2769.07     3147.36     98.55 o 
  -1  19   9      522.43      535.23     60.82 o 
   1  19   9      512.88      501.04     43.63 o 
   3  19   9      144.68      187.34     37.87 o 
  -4  20   9        3.35      -34.75     34.75 o 
  -2  20   9      355.46      354.27     44.50 o 
   0  20   9       50.04       22.63     27.11 o 
   2  20   9      174.17      172.89     37.18 o 
  -3  21   9      674.51      766.90     60.23 o 
  -1  21   9       98.37        5.22     29.48 o 
   1  21   9      295.22      309.99     46.82 o 
   3  21   9      241.11      175.57     52.10 o 
  -2  22   9       12.39       -2.31     31.01 o 
   0  22   9       33.19       57.64     34.10 o 
   2  22   9       16.67       -3.10     31.49 o 
  -1  23   9      720.43      766.28    149.22 o 
  -8   0  10       12.41       28.81     35.44 o 
  -6   0  10      439.48      470.48     55.26 o 
  -4   0  10     4205.36     3883.10    139.08 o 
  -2   0  10      979.29      969.00     55.67 o 
   0   0  10       19.06       15.92     12.70 o 
   2   0  10      454.54      373.09     55.28 o 
   4   0  10      586.28      725.81     58.00 o 
   6   0  10     4980.16     4632.62    177.74 o 
  -7   1  10      384.16      336.83     38.26 o 
  -5   1  10      888.20      720.32     54.52 o 
  -3   1  10      619.08      607.60     35.08 o 
  -1   1  10        4.49        6.16     13.69 o 
   1   1  10      120.94      171.28     16.63 o 
   3   1  10      141.56      125.72     24.16 o 
   5   1  10      245.07      270.47     32.63 o 
   7   1  10        7.81       61.83     29.75 o 
  -8   2  10     1309.34     1239.38     63.87 o 
  -6   2  10     1512.59     1635.62     61.88 o 
  -4   2  10     2358.85     2449.34     91.60 o 
  -2   2  10    11661.36    11525.14    144.62 o 
   0   2  10      355.65      350.60     18.26 o 
   2   2  10      964.15      995.84     52.23 o 
   4   2  10     1766.66     1824.92     58.48 o 
   6   2  10     1478.36     1402.46     62.28 o 
  -7   3  10        9.17       22.57     21.63 o 
  -5   3  10       65.11       62.29     20.40 o 
  -3   3  10      328.65      217.25     24.96 o 
  -1   3  10     1732.80     1791.33     49.49 o 
   1   3  10      600.92      642.26     31.40 o 
   3   3  10        0.94       -8.01     14.65 o 
   5   3  10      306.92      340.45     34.19 o 
   7   3  10        0.93      -29.79     29.79 o 
  -8   4  10      961.68      971.25    105.55 o 
  -6   4  10       66.73       49.16     35.60 o 
  -4   4  10      366.60      500.04     34.94 o 
  -2   4  10    13629.69    13968.71    166.06 o 
   0   4  10     2922.53     2897.01     55.11 o 
   2   4  10     2677.94     2507.40     65.07 o 
   4   4  10     3106.11     3182.61     76.96 o 
   6   4  10      725.44      756.80     49.50 o 
  -7   5  10        5.86       -0.98     21.42 o 
  -5   5  10      873.32      941.41     47.08 o 
  -3   5  10      947.65      945.16     41.79 o 
  -1   5  10      156.35      187.47     18.23 o 
   1   5  10       17.33       19.43     14.08 o 
   3   5  10      179.20      194.25     24.94 o 
   5   5  10       79.40       64.91     24.12 o 
   7   5  10       78.09       31.30     37.03 o 
  -8   6  10      169.94      172.51     39.46 o 
  -6   6  10       34.31       23.47     19.27 o 
  -4   6  10      137.42      103.05     27.48 o 
  -2   6  10      702.17      708.64     35.58 o 
   0   6  10     3239.96     3297.33     58.19 o 
   2   6  10     3122.85     3207.27     60.46 o 
   4   6  10      629.44      595.20     63.28 o 
   6   6  10      280.83      242.77     40.70 o 
  -7   7  10       61.45       24.39     26.36 o 
  -5   7  10       24.44       -3.80     17.59 o 
  -3   7  10        6.09       24.70     16.44 o 
  -1   7  10     2216.64     2121.52     47.88 o 
   1   7  10      868.21      911.00     32.59 o 
   3   7  10      124.00      137.51     22.91 o 
   5   7  10        4.17       -6.62     23.31 o 
  -8   8  10      387.28      379.66     52.22 o 
  -6   8  10     3659.62     3621.18     91.09 o 
  -4   8  10     1850.59     1795.76     58.65 o 
  -2   8  10     4137.62     3874.21     78.31 o 
   0   8  10     2652.85     2783.66     72.01 o 
   2   8  10     3178.09     3088.26     61.00 o 
   4   8  10      531.67      450.74     53.82 o 
   6   8  10      300.63      321.36     47.09 o 
  -7   9  10       10.44       -2.74     25.10 o 
  -5   9  10      674.72      696.99     43.85 o 
  -3   9  10     2269.27     2130.93     69.17 o 
  -1   9  10     1813.84     1901.76     57.25 o 
   1   9  10      201.15      211.84     22.86 o 
   3   9  10       58.95       39.13     22.63 o 
   5   9  10        3.82        7.70     23.48 o 
  -6  10  10     3411.22     3462.49    106.08 o 
  -4  10  10     7488.11     6940.65    118.46 o 
  -2  10  10     6653.04     6690.55    108.45 o 
   0  10  10     2311.71     2296.31     59.24 o 
   2  10  10      578.93      643.78     32.97 o 
   4  10  10      227.27      271.19     37.04 o 
   6  10  10     1263.57     1209.09     73.90 o 
  -7  11  10      656.58      689.63     59.63 o 
  -5  11  10      317.82      252.40     37.15 o 
  -3  11  10     2143.48     1992.42     60.02 o 
  -1  11  10      736.09      743.89     32.76 o 
   1  11  10       12.97        8.55     15.75 o 
   3  11  10       13.06       19.85     16.92 o 
   5  11  10      294.36      256.77     39.44 o 
  -6  12  10      814.51      822.24     86.13 o 
  -4  12  10     1766.33     1724.36     69.91 o 
  -2  12  10     2470.78     2359.97     64.19 o 
   0  12  10       64.87       88.65     36.75 o 
   2  12  10       77.72       75.73     18.45 o 
   4  12  10      391.79      429.76     45.22 o 
   6  12  10      743.52      827.98     65.40 o 
  -7  13  10       75.08      126.87     39.15 o 
  -5  13  10       28.12       15.28     23.91 o 
  -3  13  10       76.92       58.95     23.57 o 
  -1  13  10     1150.38     1056.29     69.50 o 
   1  13  10      914.30      980.56     51.48 o 
   3  13  10        2.01        3.41     19.87 o 
   5  13  10      213.17      284.08     46.82 o 
  -6  14  10     1080.99     1239.92     73.33 o 
  -4  14  10     1535.78     1762.39     75.99 o 
  -2  14  10     2625.42     2516.52     99.80 o 
   0  14  10     1311.93     1397.50     80.44 o 
   2  14  10     1508.88     1668.26     53.21 o 
   4  14  10      390.19      416.26     46.69 o 
  -5  15  10       52.17       50.52     30.38 o 
  -3  15  10      141.22      163.54     39.09 o 
  -1  15  10      395.64      426.31     50.45 o 
   1  15  10      114.80       88.04     23.72 o 
   3  15  10       32.77        9.46     23.38 o 
   5  15  10       16.33      -15.22     32.39 o 
  -6  16  10     1953.73     2147.15     94.27 o 
  -4  16  10     1569.47     1649.92     94.34 o 
  -2  16  10      668.47      770.13     50.67 o 
   0  16  10     6002.74     5765.27    159.57 o 
   2  16  10     2690.74     2775.44     70.92 o 
   4  16  10       65.09       40.81     31.58 o 
  -5  17  10      167.25      242.70     52.06 o 
  -3  17  10      102.50       96.62     38.70 o 
  -1  17  10        0.09        0.74     27.68 o 
   1  17  10       10.92       25.03     25.56 o 
   3  17  10      554.67      533.11     69.89 o 
  -4  18  10       52.50       18.47     34.28 o 
  -2  18  10      973.03      987.40     71.99 o 
   0  18  10      899.49     1062.89     75.15 o 
   2  18  10      612.77      599.08     46.16 o 
   4  18  10      581.47      481.66     55.12 o 
  -3  19  10       22.27        7.78     32.78 o 
  -1  19  10       32.25       48.53     36.63 o 
   1  19  10        8.74       -1.80     29.41 o 
   3  19  10      396.31      416.68     49.73 o 
  -4  20  10      606.24      622.44    105.93 o 
  -2  20  10     2147.58     2397.36    164.12 o 
   0  20  10      646.06      790.08     61.84 o 
   2  20  10      131.93      100.34     37.45 o 
  -3  21  10        0.12      -26.96     36.14 o 
  -1  21  10      212.60      192.74     42.24 o 
   1  21  10      210.64      184.26     43.18 o 
  -2  22  10      535.60      431.84     84.09 o 
   0  22  10      527.77      531.79     68.80 o 
  -7   1  11      619.20      671.76     87.50 o 
  -5   1  11     3743.31     3822.00     88.87 o 
  -3   1  11      773.78      777.65     40.02 o 
  -1   1  11     3427.42     3444.30     88.86 o 
   1   1  11      877.12      887.17     44.70 o 
   3   1  11     2108.42     2144.58     61.55 o 
   5   1  11       70.03       34.21     21.53 o 
   7   1  11      562.25      452.67     82.35 o 
  -8   2  11        5.81        4.18     27.04 o 
  -6   2  11        3.20       33.59     23.28 o 
  -4   2  11     2586.60     2533.46     70.31 o 
  -2   2  11       19.43        5.04     14.36 o 
   0   2  11      254.28      318.39     22.16 o 
   2   2  11      759.65      784.49     37.74 o 
   4   2  11        1.08       -9.57     17.38 o 
   6   2  11      581.95      516.14     45.32 o 
  -7   3  11     1855.93     2020.08     73.98 o 
  -5   3  11     4025.11     3730.61     88.76 o 
  -3   3  11     2157.97     2124.17     60.60 o 
  -1   3  11     5428.95     5555.48    130.95 o 
   1   3  11      596.68      591.93     31.18 o 
   3   3  11     2101.34     2128.95     61.20 o 
   5   3  11        6.82        9.33     21.30 o 
  -8   4  11        1.23      -22.78     25.91 o 
  -6   4  11      344.77      327.94     36.25 o 
  -4   4  11     2315.58     1955.39     60.86 o 
  -2   4  11      145.89      171.90     23.78 o 
   0   4  11      883.31      940.56     33.04 o 
   2   4  11      849.89      911.50     41.13 o 
   4   4  11        0.03      -10.97     18.21 o 
   6   4  11       84.99       85.74     32.29 o 
  -7   5  11      281.58      276.85     39.83 o 
  -5   5  11     3056.84     2880.78     98.32 o 
  -3   5  11      825.17      830.86     69.18 o 
  -1   5  11      209.43      212.76     23.55 o 
   1   5  11     1632.05     1599.83     42.47 o 
   3   5  11     1966.64     1918.93     61.38 o 
   5   5  11      438.98      476.32     52.82 o 
  -8   6  11      201.95      216.50     48.39 o 
  -6   6  11        2.87       -2.57     19.13 o 
  -4   6  11      955.95      768.88     43.13 o 
  -2   6  11     1091.64     1154.54     52.43 o 
   0   6  11      418.17      466.37     30.92 o 
   2   6  11        1.76        7.44     15.46 o 
   4   6  11        1.14       15.95     19.44 o 
   6   6  11        3.95       17.12     34.06 o 
  -7   7  11      944.64     1013.60     97.71 o 
  -5   7  11     2683.48     2608.66     75.02 o 
  -3   7  11     1140.32     1335.73     50.81 o 
  -1   7  11      903.82      950.76     41.15 o 
   1   7  11     1395.31     1331.17     41.65 o 
   3   7  11     2042.89     2187.02    152.63 o 
   5   7  11     1080.09     1080.40     63.66 o 
  -6   8  11       18.42       31.36     23.13 o 
  -4   8  11      591.52      550.69     38.52 o 
  -2   8  11      193.85      168.39     24.11 o 
   0   8  11       18.63       18.86     16.51 o 
   2   8  11       15.21       22.48     14.61 o 
   4   8  11      274.04      310.39     38.76 o 
   6   8  11       72.16       78.79     36.46 o 
  -7   9  11     1755.01     1817.65    232.92 o 
  -5   9  11     2663.53     2564.28     75.54 o 
  -3   9  11      975.89     1015.07     46.77 o 
  -1   9  11     3929.76     4073.62    158.79 o 
   1   9  11     2201.17     2157.68     60.38 o 
   3   9  11      636.11      689.38     47.36 o 
   5   9  11        9.00       38.22     27.41 o 
  -6  10  11       15.72       11.41     27.30 o 
  -4  10  11       30.43       16.97     18.49 o 
  -2  10  11      316.37      315.12     30.27 o 
   0  10  11       42.20       52.59     18.11 o 
   2  10  11      551.73      592.71     33.43 o 
   4  10  11        7.05       -1.82     22.24 o 
   6  10  11       31.85      -39.63     43.11 o 
  -7  11  11      557.18      486.84     57.58 o 
  -5  11  11     3127.09     3109.98     99.14 o 
  -3  11  11      564.07      668.90     40.79 o 
  -1  11  11     5039.52     5182.51     95.16 o 
   1  11  11     4325.11     4238.63    121.23 o 
   3  11  11     1467.59     1707.00     70.91 o 
   5  11  11       25.63       34.77     41.70 o 
  -6  12  11       35.40       44.55     30.78 o 
  -4  12  11       74.40       74.04     27.22 o 
  -2  12  11        8.73      -11.35     16.67 o 
   0  12  11      471.77      560.20     43.22 o 
   2  12  11       25.72       11.87     17.14 o 
   4  12  11       63.13       58.14     29.54 o 
  -5  13  11       31.16      -20.44     22.89 o 
  -3  13  11       20.12       20.52     22.92 o 
  -1  13  11     4684.79     4769.06    109.84 o 
   1  13  11      613.04      577.12     46.79 o 
   3  13  11     1173.22     1140.59     62.89 o 
   5  13  11       57.33      108.39     40.74 o 
  -6  14  11       43.96       28.97     33.38 o 
  -4  14  11      155.48       81.60     30.51 o 
  -2  14  11      153.35       99.41     42.04 o 
   0  14  11     1774.11     1792.76     70.25 o 
   2  14  11     1360.62     1328.07     50.64 o 
   4  14  11        3.94       27.60     29.67 o 
  -5  15  11      699.72      712.30     59.56 o 
  -3  15  11      454.21      558.83    122.46 o 
  -1  15  11     1311.88     1469.58     80.52 o 
   1  15  11     1168.40     1162.87     54.89 o 
   3  15  11     1129.12     1063.55     54.95 o 
  -4  16  11       21.06      -19.00     32.95 o 
  -2  16  11      530.52      520.18     86.79 o 
   0  16  11      390.37      374.98     53.21 o 
   2  16  11      392.57      365.53     39.29 o 
   4  16  11       39.64       42.54     34.64 o 
  -5  17  11     2253.20     2067.39    161.80 o 
  -3  17  11     1355.44     1366.02     88.31 o 
  -1  17  11     1094.37     1107.23    162.86 o 
   1  17  11     2349.47     2362.18    114.59 o 
   3  17  11      751.60      694.20     50.37 o 
  -4  18  11       69.56       40.14     40.42 o 
  -2  18  11      126.46      108.44     59.92 o 
   0  18  11      287.38      288.79     42.06 o 
   2  18  11      642.85      672.64     59.35 o 
  -3  19  11      313.60      257.15     55.01 o 
  -1  19  11      406.55      365.13    124.00 o 
   1  19  11      522.99      600.68     57.70 o 
  -2  20  11      113.93       66.11     61.47 o 
   0  20  11      235.32      125.38     40.28 o 
  -1  21  11      409.06      382.63     52.13 o 
  -8   0  12     1064.18     1111.86     93.16 o 
  -6   0  12     4595.69     4784.55    153.78 o 
  -4   0  12    12296.97    12032.06    239.29 o 
  -2   0  12      142.75       70.28     25.73 o 
   0   0  12     3347.09     3181.22    100.05 o 
   2   0  12     3670.54     3829.82    177.26 o 
   4   0  12     1138.44     1166.04     75.36 o 
   6   0  12       49.10       73.29     41.99 o 
  -7   1  12       57.23       39.13     25.28 o 
  -5   1  12      222.72      136.29     28.46 o 
  -3   1  12     2986.67     2833.42     72.24 o 
  -1   1  12       13.34       33.71     16.84 o 
   1   1  12       23.86       32.79     15.42 o 
   3   1  12       62.72       43.97     19.62 o 
   5   1  12       19.79       11.64     23.37 o 
  -8   2  12      270.30      296.92     43.74 o 
  -6   2  12      703.77      801.60     50.68 o 
  -4   2  12     2534.08     2645.21     73.05 o 
  -2   2  12      612.15      579.27     36.26 o 
   0   2  12      453.35      439.13     38.00 o 
   2   2  12     1866.27     1841.65     56.28 o 
   4   2  12     2098.58     1979.67     66.22 o 
   6   2  12       85.83       92.11     32.43 o 
  -7   3  12       89.57      155.57     32.45 o 
  -5   3  12       28.19       -3.38     20.34 o 
  -3   3  12      161.03      123.62     25.17 o 
  -1   3  12      242.30      233.88     25.94 o 
   1   3  12     1403.43     1404.81     56.90 o 
   3   3  12       62.60       22.13     19.34 o 
   5   3  12        1.05       -1.46     22.99 o 
  -6   4  12      259.80      236.39     34.89 o 
  -4   4  12     3207.56     3347.93    101.17 o 
  -2   4  12     5516.62     5253.23     97.82 o 
   0   4  12      747.34      731.50     45.47 o 
   2   4  12     1468.35     1467.69     51.73 o 
   4   4  12     1665.04     1632.32     64.95 o 
   6   4  12      119.32       57.97     37.71 o 
  -7   5  12        2.09        0.00     23.74 o 
  -5   5  12        2.66        6.90     19.34 o 
  -3   5  12     1055.14     1156.90     50.02 o 
  -1   5  12      846.10      844.89     60.35 o 
   1   5  12       51.53       23.61     16.86 o 
   3   5  12      163.21      132.90     31.89 o 
   5   5  12       41.92       -9.22     28.09 o 
  -6   6  12     1019.20     1115.27     70.70 o 
  -4   6  12     5666.94     5622.07    110.13 o 
  -2   6  12     9895.52     9674.64    141.40 o 
   0   6  12     5749.65     5737.87    120.19 o 
   2   6  12     2330.09     2376.58     83.28 o 
   4   6  12      376.10      342.18     35.79 o 
   6   6  12      297.21      305.38     76.08 o 
  -7   7  12       41.79        8.28     26.89 o 
  -5   7  12       45.45      102.55     25.96 o 
  -3   7  12      280.56      261.77     30.18 o 
  -1   7  12      101.22      130.13     22.00 o 
   1   7  12      343.84      358.93     30.86 o 
   3   7  12      136.51      122.21     24.32 o 
   5   7  12        0.80       22.36     29.70 o 
  -6   8  12     1827.02     1719.00     70.35 o 
  -4   8  12      561.13      499.54     40.99 o 
  -2   8  12     1010.48     1084.78     47.95 o 
   0   8  12     1079.63     1124.10     46.62 o 
   2   8  12      841.17      877.43     42.86 o 
   4   8  12      169.71      158.45     43.09 o 
  -7   9  12       38.68       55.21     36.49 o 
  -5   9  12       29.46       18.61     22.35 o 
  -3   9  12     1826.39     1718.92     58.72 o 
  -1   9  12      301.82      191.97     31.52 o 
   1   9  12      455.27      553.23     36.75 o 
   3   9  12       56.04       26.09     23.21 o 
   5   9  12        0.02       18.33     28.20 o 
  -6  10  12      765.11      726.51     74.15 o 
  -4  10  12      692.80      709.27     54.18 o 
  -2  10  12      104.21       96.53     23.24 o 
   0  10  12       29.45       28.41     18.77 o 
   2  10  12      110.82      168.68     49.39 o 
   4  10  12      719.29      781.81     56.82 o 
  -5  11  12      377.87      382.14     45.84 o 
  -3  11  12        8.19      -14.69     18.15 o 
  -1  11  12      575.90      518.18     44.63 o 
   1  11  12      500.69      596.24     57.57 o 
   3  11  12        0.05        5.59     23.32 o 
   5  11  12        6.80       -6.38     51.61 o 
  -6  12  12      524.49      427.05     76.92 o 
  -4  12  12     1867.11     1889.39     78.80 o 
  -2  12  12      931.80     1085.31     49.98 o 
   0  12  12      704.45      760.64     51.16 o 
   2  12  12      570.76      554.64     65.85 o 
   4  12  12     1826.80     1832.30     81.85 o 
  -5  13  12      108.21      145.18     37.24 o 
  -3  13  12      127.98      106.94     32.00 o 
  -1  13  12      111.78       83.17     35.53 o 
   1  13  12     1071.33     1050.32     59.94 o 
   3  13  12      112.88       78.57     50.05 o 
  -6  14  12      932.83      899.97     70.48 o 
  -4  14  12      794.13     1073.85     65.64 o 
  -2  14  12     1022.10     1133.15    115.40 o 
   0  14  12     1438.53     1341.82     71.51 o 
   2  14  12      485.37      485.21     41.60 o 
   4  14  12      754.74      857.06     74.76 o 
  -5  15  12      101.61      135.99     51.19 o 
  -3  15  12        0.50      -29.45     29.45 o 
  -1  15  12        4.68       46.20     46.59 o 
   1  15  12       20.73       13.61     23.18 o 
   3  15  12      150.60       49.52     32.69 o 
  -4  16  12      208.44      280.86     67.95 o 
  -2  16  12      285.29      308.13     79.83 o 
   0  16  12      995.14     1008.96     76.13 o 
   2  16  12      133.95      158.54     32.48 o 
  -3  17  12       24.64       54.23     39.10 o 
  -1  17  12      440.66      593.64     98.01 o 
   1  17  12       12.48      -14.60     26.12 o 
   3  17  12        1.08       13.38     45.04 o 
  -4  18  12      721.23      641.00    110.18 o 
  -2  18  12     2569.81     2809.29    185.38 o 
   0  18  12      527.38      541.03     53.90 o 
   2  18  12      310.77      292.34     50.12 o 
  -1  19  12       76.70       61.47     65.53 o 
   1  19  12       50.37      -11.48     36.04 o 
  -7   1  13       47.77       41.39     30.22 o 
  -5   1  13     2057.86     1993.48     70.59 o 
  -3   1  13      885.18      867.10     46.31 o 
  -1   1  13     1013.95     1034.87     93.79 o 
   1   1  13      402.50      475.60     56.55 o 
   3   1  13      500.45      590.96     42.40 o 
   5   1  13       44.00       69.28     29.19 o 
  -6   2  13        0.37      -20.85     20.85 o 
  -4   2  13       20.57       33.71     21.11 o 
  -2   2  13      115.82       84.19     21.53 o 
   0   2  13      222.85      219.95     53.59 o 
   2   2  13      159.50      194.21     32.37 o 
   4   2  13      199.73      115.60     45.67 o 
  -7   3  13     1131.57     1033.87     62.79 o 
  -5   3  13      491.06      498.03     42.16 o 
  -3   3  13      124.17      142.61     25.58 o 
  -1   3  13     4418.53     4282.45    183.25 o 
   1   3  13      697.49      723.65    173.30 o 
   3   3  13      912.01      968.24     49.15 o 
   5   3  13      338.31      339.84     40.40 o 
  -6   4  13      204.75      147.05     31.81 o 
  -4   4  13        2.91       -0.24     19.35 o 
  -2   4  13      509.96      459.68     36.46 o 
   0   4  13       16.43       -2.10     21.38 o 
   2   4  13      560.01      570.75     53.28 o 
   4   4  13       11.63      -13.22     22.15 o 
  -7   5  13      402.79      406.35     47.23 o 
  -5   5  13     1009.73     1113.66     56.58 o 
  -3   5  13      238.19      311.96     48.58 o 
  -1   5  13     3558.43     3586.28     97.08 o 
   1   5  13     4072.71     3877.02    130.35 o 
   3   5  13     1455.85     1548.11     59.21 o 
   5   5  13      260.57      332.15     47.24 o 
  -6   6  13       29.83        4.00     21.89 o 
  -4   6  13      276.26      180.28     42.16 o 
  -2   6  13      484.18      456.46     36.31 o 
   0   6  13      748.27      760.73     51.14 o 
   2   6  13      264.44      271.15     73.39 o 
   4   6  13        0.37        8.41     26.10 o 
  -7   7  13      840.03      796.25     58.54 o 
  -5   7  13     1308.41     1499.95     65.08 o 
  -3   7  13      356.10      354.58     35.02 o 
  -1   7  13     2237.14     2176.38     77.40 o 
   1   7  13     1824.70     1872.26     70.35 o 
   3   7  13      928.10      986.40     49.51 o 
   5   7  13       91.52      115.84     37.61 o 
  -6   8  13       19.78       20.77     25.42 o 
  -4   8  13        8.74       -0.36     20.31 o 
  -2   8  13     1239.02     1184.66     52.13 o 
   0   8  13      409.97      457.35     43.37 o 
   2   8  13      148.69      117.89     43.37 o 
   4   8  13       12.57      -21.64     36.32 o 
  -5   9  13      982.85      995.44     55.82 o 
  -3   9  13      934.63      996.57     50.94 o 
  -1   9  13     2130.55     2071.07     77.02 o 
   1   9  13      319.45      321.22     32.55 o 
   3   9  13      311.30      351.34     69.14 o 
   5   9  13      253.21      273.89     56.45 o 
  -6  10  13      283.40      314.18     48.75 o 
  -4  10  13       79.35       87.15     26.40 o 
  -2  10  13        4.89        1.52     22.61 o 
   0  10  13      131.10      137.52     33.38 o 
   2  10  13       26.21       49.70     34.25 o 
   4  10  13       72.32      111.63     33.65 o 
  -5  11  13     1031.62     1021.71     67.47 o 
  -3  11  13      804.53      829.79     48.76 o 
  -1  11  13     1538.12     1512.51     70.33 o 
   1  11  13        9.99      -17.81     20.20 o 
   3  11  13       17.69      -11.58     33.05 o 
  -6  12  13      396.22      406.99     54.88 o 
  -4  12  13        8.13        0.99     27.02 o 
  -2  12  13      233.24      287.82     39.65 o 
   0  12  13        0.76       -7.81     27.67 o 
   2  12  13      432.71      465.67     61.50 o 
   4  12  13       57.67       58.98     35.82 o 
  -5  13  13      474.08      375.95    100.37 o 
  -3  13  13     2548.36     2623.49     92.02 o 
  -1  13  13     4523.09     4396.82    241.24 o 
   1  13  13       13.54       29.03     27.07 o 
   3  13  13      350.24      336.83     62.24 o 
  -4  14  13        9.17        2.07     28.07 o 
  -2  14  13       72.89       89.31     57.99 o 
   0  14  13       41.07       24.17     33.05 o 
   2  14  13     1135.94     1006.61     79.84 o 
  -3  15  13     1855.21     1696.05    148.46 o 
  -1  15  13     1762.18     1879.11    149.81 o 
   1  15  13     1342.69     1413.13     63.38 o 
   3  15  13      952.53      910.17    121.59 o 
  -4  16  13       28.29       50.26     51.03 o 
  -2  16  13        9.96      -42.33     47.36 o 
   0  16  13      127.05       90.66     57.41 o 
   2  16  13      119.20      102.94     31.24 o 
  -3  17  13      165.50       45.23     68.43 o 
  -1  17  13      356.24      481.71     98.59 o 
   1  17  13      762.92      735.90     64.47 o 
  -2  18  13        3.10      -23.20     58.96 o 
   0  18  13       63.08       73.73     46.60 o 
  -6   0  14      654.88      717.16    109.22 o 
  -4   0  14      472.40      487.18     58.23 o 
  -2   0  14     1258.32     1265.93     76.13 o 
   0   0  14     2340.81     2504.25    156.00 o 
   2   0  14      159.64      160.44     64.76 o 
   4   0  14       36.84      110.11     42.54 o 
  -7   1  14       56.86      -44.35     44.35 o 
  -5   1  14      121.95      123.43     29.21 o 
  -3   1  14       26.28       27.45     21.20 o 
  -1   1  14      729.22      699.50     42.28 o 
   1   1  14       57.50       63.29     75.10 o 
   3   1  14        8.57      -17.60     20.31 o 
   5   1  14       11.22      -19.29     27.54 o 
  -6   2  14     2303.33     2383.94     82.82 o 
  -4   2  14     2297.74     2198.96     71.99 o 
  -2   2  14      461.45      462.08     56.53 o 
   0   2  14     4048.46     4080.84    197.46 o 
   2   2  14      876.34      900.55     75.52 o 
   4   2  14      345.78      309.44     37.99 o 
  -7   3  14      103.08       11.98     68.04 o 
  -5   3  14        1.08       -3.07     22.80 o 
  -3   3  14     1006.63      924.53     50.09 o 
  -1   3  14       29.29       54.36     25.21 o 
   1   3  14        7.59       42.81     34.21 o 
   3   3  14      556.99      546.36     80.33 o 
   5   3  14       16.23       48.29     32.43 o 
  -6   4  14      758.56      574.56     49.64 o 
  -4   4  14     2395.21     2252.46     73.89 o 
  -2   4  14     1057.55     1008.45     49.65 o 
   0   4  14      925.84      935.15     73.16 o 
   2   4  14      709.52      775.33     75.97 o 
   4   4  14      544.56      591.47     46.98 o 
  -5   5  14       43.61       -8.79     30.44 o 
  -3   5  14        2.03       -1.50     19.64 o 
  -1   5  14      354.30      371.19     41.44 o 
   1   5  14      680.33      716.79     67.42 o 
   3   5  14      161.93      128.23     35.99 o 
  -6   6  14      749.35      892.37     59.15 o 
  -4   6  14     1537.10     1529.56     64.27 o 
  -2   6  14      115.42       70.08     23.39 o 
   0   6  14       12.80      -15.06     22.61 o 
   2   6  14      111.82       98.20     48.66 o 
   4   6  14      216.67      252.60     41.99 o 
  -5   7  14      137.79      115.17     30.28 o 
  -3   7  14       25.99       21.81     21.67 o 
  -1   7  14       66.34       67.43     27.47 o 
   1   7  14       32.33       20.10     49.10 o 
   3   7  14       83.66       14.23     43.20 o 
  -6   8  14     2598.52     2688.35    103.65 o 
  -4   8  14     1067.96     1019.73     56.52 o 
  -2   8  14      959.13      978.00     60.86 o 
   0   8  14     1584.26     1673.62     73.39 o 
   2   8  14      740.12      684.28     92.50 o 
   4   8  14      321.93      303.65     45.87 o 
  -5   9  14       89.00       87.11     30.23 o 
  -3   9  14       60.72       59.57     26.51 o 
  -1   9  14      751.98      935.61     59.42 o 
   1   9  14       38.36       -9.50     28.54 o 
   3   9  14       35.66       57.89     37.65 o 
  -4  10  14     1652.14     1647.78     68.69 o 
  -2  10  14      959.85     1070.28     64.69 o 
   0  10  14     2612.04     2598.40     90.16 o 
   2  10  14     1627.22     1580.41     92.54 o 
   4  10  14      816.81      843.00    109.41 o 
  -5  11  14        5.47      -29.58     29.58 o 
  -3  11  14        8.11        7.21     23.57 o 
  -1  11  14        0.75        3.86     29.48 o 
   1  11  14       74.51       60.12     54.90 o 
   3  11  14      191.83      126.92     50.75 o 
  -4  12  14      602.86      632.80     72.64 o 
  -2  12  14      160.72      192.73     39.11 o 
   0  12  14     1101.86     1119.93     83.72 o 
   2  12  14      419.22      421.44    176.10 o 
  -3  13  14       73.32       22.69     51.81 o 
  -1  13  14        6.83      -28.42     28.42 o 
   1  13  14       14.51      -11.29     36.09 o 
   3  13  14      701.24      784.62    127.19 o 
  -4  14  14      165.05      138.77     41.61 o 
  -2  14  14      404.02      543.57     96.46 o 
   0  14  14      932.00      946.14    207.61 o 
   2  14  14      177.32      212.81     54.11 o 
  -3  15  14       46.11      -14.88     63.21 o 
  -1  15  14       57.09      131.83     67.46 o 
   1  15  14      210.54      174.16     46.29 o 
  -2  16  14     1340.80     1414.21    143.04 o 
   0  16  14     1027.75     1147.84    131.06 o 
  -5   1  15     1840.67     1779.98     75.51 o 
  -3   1  15     1472.47     1526.97     63.42 o 
  -1   1  15      328.13      340.41     54.90 o 
   1   1  15     1044.37     1218.59     88.23 o 
   3   1  15      700.01      837.71     81.62 o 
  -6   2  15        0.91        1.71     29.42 o 
  -4   2  15       66.01        7.53     22.23 o 
  -2   2  15      604.20      561.03     55.30 o 
   0   2  15        0.87       32.77     34.77 o 
   2   2  15       98.07       -5.38     36.27 o 
   4   2  15       42.45       43.64     29.35 o 
  -5   3  15      169.12      176.57     34.90 o 
  -3   3  15     1236.82     1253.91     77.01 o 
  -1   3  15     3101.78     3434.22    102.75 o 
   1   3  15       83.61       97.09     50.36 o 
   3   3  15      270.10      393.75     66.43 o 
  -6   4  15      328.55      372.75     44.84 o 
  -4   4  15       25.59       39.40     25.08 o 
  -2   4  15        0.33        3.32     24.79 o 
   0   4  15        1.83        9.68     30.54 o 
   2   4  15       36.65       59.90     38.94 o 
   4   4  15       51.97       12.04     36.73 o 
  -5   5  15      661.27      643.77     51.92 o 
  -3   5  15     2212.06     2106.51     76.45 o 
  -1   5  15     4956.79     4960.77    125.93 o 
   1   5  15      661.03      703.72    136.28 o 
   3   5  15       80.91       68.34     34.80 o 
  -4   6  15      124.70      134.73     31.23 o 
  -2   6  15       46.41      -10.34     27.18 o 
   0   6  15      341.27      394.88     56.30 o 
   2   6  15      216.00      158.85     66.79 o 
  -5   7  15      578.60      645.62     55.35 o 
  -3   7  15     1180.86     1170.12     58.69 o 
  -1   7  15     2104.55     2067.26     83.51 o 
   1   7  15      610.36      518.24     63.76 o 
   3   7  15      368.57      373.16     72.10 o 
  -4   8  15      264.65      136.07     47.66 o 
  -2   8  15       90.64       90.55     32.25 o 
   0   8  15      278.00      263.69    126.71 o 
   2   8  15      236.90      279.13     80.80 o 
  -5   9  15     1404.87     1466.57     71.71 o 
  -3   9  15      664.50      710.37     50.91 o 
  -1   9  15      113.10       77.23     32.06 o 
   1   9  15       48.26       38.66     53.74 o 
   3   9  15      358.36      314.16     95.40 o 
  -4  10  15      376.41      383.67     65.18 o 
  -2  10  15       78.72       91.49     35.29 o 
   0  10  15       36.99       19.62     28.31 o 
   2  10  15       49.27       48.52     66.11 o 
  -3  11  15      698.80      702.33     61.08 o 
  -1  11  15       86.85      117.26     35.77 o 
   1  11  15       88.79       18.36     57.41 o 
  -4  12  15      441.59      466.51     56.43 o 
  -2  12  15      151.99      153.37     39.80 o 
   0  12  15      231.63      215.30     53.90 o 
   2  12  15       11.86      -25.90     62.63 o 
  -3  13  15     1026.75     1026.64    124.87 o 
  -1  13  15      146.68      165.93     48.74 o 
   1  13  15       13.24      -26.87     62.82 o 
  -2  14  15        0.43      -21.26     56.25 o 
   0  14  15        6.13       28.55     41.64 o 
  -4   0  16      768.09      761.47    119.75 o 
  -2   0  16      923.76      814.19     71.11 o 
   0   0  16     2454.00     2488.21    167.59 o 
   2   0  16       51.28      -34.02     49.49 o 
  -5   1  16       12.11       -2.73     29.51 o 
  -3   1  16      267.54      264.10     38.64 o 
  -1   1  16        0.01       -2.10     31.35 o 
   1   1  16        8.89       25.73     40.77 o 
   3   1  16       21.45       60.96     48.59 o 
  -4   2  16       43.14       20.11     26.14 o 
  -2   2  16      175.88      173.55     43.55 o 
   0   2  16     1155.24     1224.72    104.09 o 
   2   2  16       32.86        6.68     43.73 o 
  -5   3  16        7.19      -13.08     27.27 o 
  -3   3  16      180.01      190.56     32.79 o 
  -1   3  16      447.19      470.19     65.83 o 
   1   3  16      266.09      339.69     62.40 o 
   3   3  16       32.67        2.03     50.09 o 
  -4   4  16      651.97      612.65     68.04 o 
  -2   4  16      399.77      486.99     51.97 o 
   0   4  16     1422.27     1471.76     97.80 o 
   2   4  16      396.38      343.37    102.55 o 
  -5   5  16       42.70       73.94     36.93 o 
  -3   5  16       51.13       58.70     27.17 o 
  -1   5  16       12.42      -26.69     35.58 o 
   1   5  16       32.53       16.12     37.07 o 
   3   5  16      320.85      202.78     80.80 o 
  -4   6  16     1461.27     1355.26    112.95 o 
  -2   6  16      663.03      605.46     56.48 o 
   0   6  16     2048.44     2040.31    110.90 o 
   2   6  16     1522.00     1470.74    102.48 o 
  -3   7  16       15.17        4.35     46.13 o 
  -1   7  16        1.00       24.65     38.01 o 
   1   7  16        1.56      -18.99     43.11 o 
  -4   8  16      141.51       94.27     34.09 o 
  -2   8  16      180.18      209.93     45.52 o 
   0   8  16      736.43      659.12     73.75 o 
   2   8  16      173.49      268.11     96.46 o 
  -3   9  16      248.70      193.00     44.71 o 
  -1   9  16      185.61      191.19     43.20 o 
   1   9  16      252.49       79.06     74.62 o 
  -2  10  16       65.25       33.71     34.52 o 
   0  10  16      169.75      187.12     80.61 o 
  -3  11  16       79.40       77.19     39.88 o 
  -1  11  16        5.88       62.80     45.85 o 
  -2  12  16      699.07      656.29     89.11 o 
  -3   1  17      435.18      384.53     44.20 o 
  -1   1  17       31.71       -3.55     40.12 o 
   1   1  17      886.50      975.56     92.58 o 
  -4   2  17        3.97       11.71     35.71 o 
  -2   2  17       30.86       73.78     48.24 o 
   0   2  17      579.04      426.45     68.20 o 
  -3   3  17     1894.97     1930.46     95.94 o 
  -1   3  17      726.54      805.52     83.16 o 
   1   3  17      204.27      158.60     53.81 o 
  -2   4  17       26.60        1.74     32.86 o 
   0   4  17        3.48      -10.98     40.17 o 
  -3   5  17     1450.37     1448.79    104.15 o 
  -1   5  17      253.69      264.55    110.57 o 
   1   5  17       45.98       54.61     48.90 o 
  -2   6  17       46.84       14.05     33.88 o 
   0   6  17        0.30       15.10     42.57 o 
  -3   7  17     1181.59     1376.18    101.95 o 
  -1   7  17      134.45      190.87     57.61 o 
  -2   8  17      107.26      111.32     41.92 o 
   0   8  17      113.45      239.12     85.05 o 
                                                 
